# Supplementary material for: D-LMBmap: a fully automated deep-learning pipeline for whole-brain profiling of neural circuitry
Source: Nat Methods. 2023 Sep 28;20(10):1593–604. doi: 10.1038/s41592-023-01998-6 (PMC10555838; doi:10.1038/s41592-023-01998-6)
Supplement: Supplementary file 4 — Exported average axon density in each brain region across the whole brain by D-LMBmap. [file 41592_2023_1998_MOESM4_ESM.xlsx]

## Sheet: Sert-Stanford
	Level-1					Level-2					Level-3					Level-4					Level-5					Level-6					Level-7					Level-8					Level-9					Level-10
	Brain regions	Number of axon voxels	Number of brain region voxels	Axon density		Brain regions	Number of axon voxels	Number of brain region voxels	Axon density		Brain regions	Number of axon voxels	Number of brain region voxels	Axon density		Brain regions	Number of axon voxels	Number of brain region voxels	Axon density		Brain regions	Number of axon voxels	Number of brain region voxels	Axon density		Brain regions	Number of axon voxels	Number of brain region voxels	Axon density		Brain regions	Number of axon voxels	Number of brain region voxels	Axon density		Brain regions	Number of axon voxels	Number of brain region voxels	Axon density		Brain regions	Number of axon voxels	Number of brain region voxels	Axon density		Brain regions	Number of axon voxels	Number of brain region voxels	Axon density
1	Basic cell groups and regions	3618380	28774455	0.12575	1	Cerebrum	2.77567e+06	17656111	0.157207	1	Cerebral cortex	2.23532e+06	14179177	0.157648	1	Cortical plate	2.0114e+06	13609203	0.147797	1	Isocortex	894146	7891055	0.113311	1	Frontal pole, cerebral cortex	6677.5	62227	0.107309	1	Frontal pole, layer 1	2044	16219	0.126025	1	Primary motor area, Layer 1	6858.5	85116	0.0805783	1	Primary somatosensory area, nose, layer 1	1459.5	25941	0.0562623	1	Rostrolateral lateral visual area, layer 1	0	0	0
2	fiber tracts	254600	3003500	0.0847676	2	Brain stem	824287	7673271	0.107423	2	Cerebral nuclei	540345	3476934	0.155408	2	Cortical subplate	223922	569974	0.392864	2	Olfactory areas	810515	2988743	0.271189	2	Somatomotor areas	113942	1565276	0.0727939	2	Frontal pole, layer 2/3	1593.5	14978	0.106389	2	Primary motor area, Layer 2/3	21150	236101	0.0895803	2	Primary somatosensory area, nose, layer 2/3	2689.5	40982	0.0656264	2	Rostrolateral lateral visual area, layer 2/3	0	0	0
3	ventricular systems	30588	382178	0.080036	3	Cerebellum	18424.5	3445073	0.00534807	3	Interbrain	397234	2270266	0.174972	3	Striatum	395500	2877420	0.137449	3	Hippocampal formation	306740	2729405	0.112383	3	Somatosensory areas	256224	2133260	0.120109	3	Frontal pole, layer 5	0	0	0	3	Primary motor area, Layer 5	19959.5	209457	0.0952916	3	Primary somatosensory area, nose, layer 4	2695.5	35076	0.0768474	3	Rostrolateral lateral visual area, layer 4	0	0	0
4	grooves	0	0	0	4	cranial nerves	43041	790233	0.0544662	4	Midbrain	345738	2351722	0.147015	4	Pallidum	144846	599514	0.241605	4	Layer 6b, isocortex	0	0	0	4	Gustatory areas	19505.5	113196	0.172316	4	Frontal pole, layer 6a	0	0	0	4	Primary motor area, Layer 6a	14638.5	184072	0.0795259	4	Primary somatosensory area, nose, layer 5	7079	36290	0.195068	4	Rostrolateral lateral visual area,layer 5	0	0	0
5	retina	0	0	0	5	cerebellum related fiber tracts	10848.5	627720	0.0172824	5	Hindbrain	81316	3051283	0.0266498	5	Thalamus	110788	1297712	0.0853718	5	Claustrum	12231.5	35283	0.346668	5	Visceral area	30520.5	150619	0.202634	5	Frontal pole, layer 6b	0	0	0	5	Primary motor area, Layer 6b	1137.5	11852	0.0959754	5	Primary somatosensory area, nose, layer 6a	10798	51512	0.209621	5	Rostrolateral lateral visual area, layer 6a	0	0	0
					6	supra-callosal cerebral white matter	0	0	0	6	Cerebellar cortex	17019.5	3278129	0.00519183	6	Hypothalamus	286446	972554	0.294529	6	Endopiriform nucleus	70913.5	178554	0.397154	6	Auditory areas	29513.5	371255	0.0794966	6	Somatomotor areas, Layer 1	0	0	0	6	Secondary motor area, layer 1	7009	148747	0.0471203	6	Primary somatosensory area, nose, layer 6b	921	3432	0.268357	6	Rostrolateral lateral visual area, layer 6b	0	0	0
					7	lateral forebrain bundle system	113639	887663	0.12802	7	Cerebellar nuclei	184	114157	0.00161182	7	Midbrain, sensory related	41004	438991	0.0934051	7	Lateral amygdalar nucleus	22588.5	53680	0.420799	7	Visual areas	37434	861383	0.043458	7	Somatomotor areas, Layer 2/3	0	0	0	7	Secondary motor area, layer 2/3	15277.5	243488	0.0627444	7	Primary somatosensory area, barrel field, layer 1	2427	53686	0.0452073
					8	extrapyramidal fiber systems	14358	78633	0.182595	8	terminal nerve	0	0	0	8	Midbrain, motor related	202741	1362923	0.148755	8	Basolateral amygdalar nucleus	45743.5	121613	0.37614	8	Anterior cingulate area	18005.5	354549	0.0507842	8	Somatomotor areas, Layer 5	0	0	0	8	Secondary motor area, layer 5	19018.5	289459	0.0657036	8	Primary somatosensory area, barrel field, layer 2/3	4768	97044	0.0491324
					9	medial forebrain bundle system	46999.5	451212	0.104163	9	vomeronasal nerve	27	862	0.0313225	9	Midbrain, behavioral state related	23107	116692	0.198017	9	Basomedial amygdalar nucleus	40191	95068	0.422761	9	Prelimbic area	29997.5	154127	0.194628	9	Somatomotor areas, Layer 6a	0	0	0	9	Secondary motor area, layer 6a	8533.5	152198	0.0560684	9	Primary somatosensory area, barrel field, layer 4	5002	82089	0.0609339
					10	lateral ventricle	22586	236790	0.0953841	10	olfactory nerve	17810	381763	0.046652	10	Pons	66553	1069305	0.0622395	10	Posterior amygdalar nucleus	23115.5	61821	0.37391	10	Infralimbic area	8866.5	53963	0.164307	10	Somatomotor areas, Layer 6b	0	0	0	10	Secondary motor area, layer 6b	360	4786	0.0752194	10	Primary somatosensory area, barrel field, layer 5	9730	77323	0.125836
					11	interventricular foramen	0	0	0	11	optic nerve	12379	83438	0.148362	11	Medulla	14763	1981978	0.00744862	11	Striatum dorsal region	121496	1665238	0.0729601	11	Orbital area	84592.5	377720	0.223956	11	Primary motor area	63744	726598	0.0877294	11	Primary somatosensory area, layer 1	0	0	0	11	Primary somatosensory area, barrel field, layer 6a	11663.5	83045	0.140448
					12	third ventricle	2953.5	57603	0.0512734	12	oculomotor nerve	2440.5	13331	0.18307	12	Cerebellar cortex, molecular layer	0	0	0	12	Striatum ventral region	120612	553542	0.217891	12	Agranular insular area	169535	505435	0.335424	12	Secondary motor area	50198.5	838678	0.0598543	12	Primary somatosensory area, layer 2/3	0	0	0	12	Primary somatosensory area, barrel field, layer 6b	845	9389	0.0899989
					13	cerebral aqueduct	4233	25997	0.162826	13	trochlear nerve	64	448	0.142857	13	Cerebellar cortex, Purkinje layer	0	0	0	13	Lateral septal complex	8289	228015	0.0363529	13	Retrosplenial area	10623	672063	0.0158066	13	Somatosensory areas, layer 1	0	0	0	13	Primary somatosensory area, layer 4	0	0	0	13	Rostrolateral lateral visual area	0	0	0
					14	fourth ventricle	815.5	61757	0.013205	14	abducens nerve	0	0	0	14	Cerebellar cortex, granular layer	0	0	0	14	Striatum-like amygdalar nuclei	112112	259061	0.432763	14	Posterior parietal association areas	961	157056	0.00611884	14	Somatosensory areas, layer 2/3	0	0	0	14	Primary somatosensory area, layer 5	0	0	0	14	Primary somatosensory area, lower limb, layer 1	42	19151	0.0021931
					15	central canal, spinal cord/medulla	0	31	0	15	trigeminal nerve	1210	152592	0.00792964	15	Vermal regions	9119	1297102	0.00703029	15	Pallidum, dorsal region	14446.5	127214	0.113561	15	Temporal association areas	26410.5	198801	0.132849	15	Somatosensory areas, layer 4	0	0	0	15	Primary somatosensory area, layer 6a	0	0	0	15	Primary somatosensory area, lower limb, layer 2/3	294	41382	0.00710454
					16	grooves of the cerebral cortex	0	0	0	16	facial nerve	13.5	6903	0.00195567	16	Hemispheric regions	7900.5	1981027	0.00398808	16	Pallidum, ventral region	73704.5	217115	0.339472	16	Perirhinal area	18675.5	50565	0.369336	16	Somatosensory areas, layer 5	0	0	0	16	Primary somatosensory area, layer 6b	0	0	0	16	Primary somatosensory area, lower limb, layer 4	425	17474	0.0243218
					17	grooves of the cerebellar cortex	0	0	0	17	vestibulocochlear nerve	2906	106337	0.0273282	17	Fastigial nucleus	2.5	32062	7.79739e-05	17	Pallidum, medial region	17884	96631	0.185075	17	Ectorhinal area	32662	109560	0.29812	17	Somatosensory areas, layer 6a	0	0	0	17	Primary somatosensory area, nose	25642.5	193233	0.132702	17	Primary somatosensory area, lower limb, layer 5	982	35564	0.0276122
					18	Interpeduncular fossa	0	0	0	18	glossopharyngeal nerve	0	0	0	18	Interposed nucleus	57	55134	0.00103384	18	Pallidum, caudal region	13948	86275	0.161669	18	Main olfactory bulb	158284	1053648	0.150224	18	Somatosensory areas, layer 6b	0	0	0	18	Primary somatosensory area, barrel field	34435.5	402576	0.0855379	18	Primary somatosensory area, lower limb, layer 6a	1547	33771	0.0458085
										19	vagus nerve	16	599	0.0267112	19	Dentate nucleus	124.5	21510	0.00578801	19	Thalamus, sensory-motor cortex related	25631.5	427374	0.0599744	19	Accessory olfactory bulb	7093	41698	0.170104	19	Primary somatosensory area	162872	1555772	0.104689	19	Primary somatosensory area, lower limb	3316	150565	0.0220237	19	Primary somatosensory area, lower limb, layer 6b	26	3223	0.00806702
										20	accessory spinal nerve	0	0	0	20	Vestibulocerebellar nucleus	0	0	0	20	Thalamus, polymodal association cortex related	78279	811504	0.0964616	20	Anterior olfactory nucleus	71050.5	311661	0.227974	20	Supplemental somatosensory area	93352.5	577488	0.161653	20	Primary somatosensory area, mouth	83631	397621	0.210328	20	Primary somatosensory area, mouth, layer 1	8133.5	50090	0.162378
										21	hypoglossal nerve	0	0	0	21	olfactory nerve layer of main olfactory bulb	4361	265144	0.0164477	21	Periventricular zone	10899	49804	0.218838	21	Taenia tecta	26373.5	92431	0.285332	21	Gustatory areas, layer 1	2391.5	12588	0.189983	21	Primary somatosensory area, upper limb	10996.5	241336	0.0455651	21	Primary somatosensory area, mouth, layer 2/3	18815.5	95921	0.196156
										22	ventral roots	0	0	0	22	lateral olfactory tract, general	7927	67975	0.116616	22	Periventricular region	28385.5	131182	0.216383	22	Dorsal peduncular area	5174	32116	0.161103	22	Gustatory areas, layer 2/3	3893.5	25735	0.151292	22	Primary somatosensory area, trunk	97	89647	0.00108202	22	Primary somatosensory area, mouth, layer 4	12153	60615	0.200495
										23	dorsal roots	6175	43960	0.140469	23	anterior commissure, olfactory limb	5522	48644	0.113519	23	Hypothalamic medial zone	73624	246143	0.299111	23	Piriform area	314442	740202	0.424806	23	Gustatory areas, layer 4	1748.5	9427	0.185478	23	Primary somatosensory area, unassigned	0	0	0	23	Primary somatosensory area, mouth, layer 5	16363.5	77950	0.209923
										24	spinothalamic tract	0	0	0	24	accessory optic tract	0	0	0	24	Hypothalamic lateral zone	117690	363918	0.323398	24	Nucleus of the lateral olfactory tract	9847.5	20395	0.482839	24	Gustatory areas, layer 5	5000	34860	0.143431	24	Supplemental somatosensory area, layer 1	10041.5	79837	0.125775	24	Primary somatosensory area, mouth, layer 6a	26375.5	105706	0.249518
										25	cerebellar commissure	0	4378	0	25	brachium of the superior colliculus	263.5	12763	0.0206456	25	Median eminence	131.5	5077	0.0259011	25	Cortical amygdalar area	89837.5	208963	0.429921	25	Gustatory areas, layer 6a	5544.5	28068	0.197538	25	Supplemental somatosensory area, layer 2/3	20115	137269	0.146537	25	Primary somatosensory area, mouth, layer 6b	1790	7339	0.243902
										26	cerebellar peduncles	8866.5	180381	0.0491543	26	superior colliculus commissure	51.5	1753	0.0293782	26	Superior colliculus, sensory related	7893	138134	0.0571402	26	Piriform-amygdalar area	31284	76240	0.410336	26	Gustatory areas, layer 6b	927.5	2518	0.368348	26	Supplemental somatosensory area, layer 4	13768	74614	0.184523	26	Primary somatosensory area, upper limb, layer 1	1272	29562	0.0430282
										27	arbor vitae	1982	442961	0.00447443	27	optic chiasm	66	19633	0.00336169	27	Inferior colliculus	30983.5	284601	0.108866	27	Postpiriform transition area	39393.5	89508	0.440111	27	Visceral area, layer 1	5051	21663	0.233163	27	Supplemental somatosensory area, layer 5	27347.5	139873	0.195517	27	Primary somatosensory area, upper limb, layer 2/3	3134	62626	0.0500431
										28	corpus callosum	67774.5	499495	0.135686	28	optic tract	11998	44749	0.268118	28	Nucleus of the brachium of the inferior colliculus	545.5	5607	0.0972891	28	Hippocampal region	60236.5	1518839	0.0396596	28	Visceral area, layer 2/3	6420	34556	0.185785	28	Supplemental somatosensory area, layer 6a	19490.5	132739	0.146833	28	Primary somatosensory area, upper limb, layer 4	1886.5	33490	0.0563302
										29	corticospinal tract	28251	236497	0.119456	29	tectothalamic pathway	0	0	0	29	Nucleus sagulum	760.5	6286	0.120983	29	Retrohippocampal region	242264	1183617	0.204681	29	Visceral area, layer 4	2480.5	11677	0.212426	29	Supplemental somatosensory area, layer 6b	2590	13156	0.196868	29	Primary somatosensory area, upper limb, layer 5	1915	50676	0.0377891
										30	thalamus related	17613.5	151671	0.11613	30	medial longitudinal fascicle	1831.5	9452	0.193769	30	Parabigeminal nucleus	768.5	2852	0.26946	30	Endopiriform nucleus, dorsal part	47346	116294	0.407123	30	Visceral area, layer 5	8890	45196	0.196699	30	Dorsal auditory area, layer 1	431	12598	0.0342118	30	Primary somatosensory area, upper limb, layer 6a	2547	60229	0.0422886
										31	cerebral nuclei related	4177.5	7192	0.580854	31	posterior commissure	322	3358	0.0958904	31	Midbrain trigeminal nucleus	27.5	606	0.0453795	31	Endopiriform nucleus, ventral part	23567.5	62260	0.378534	31	Visceral area, layer 6a	6811.5	34317	0.198488	31	Dorsal auditory area, layer 2/3	1321.5	20957	0.0630577	31	Primary somatosensory area, upper limb, layer 6b	242	4753	0.0509152
										32	tectospinal pathway	5110	32639	0.156561	32	trochlear nerve decussation	0	0	0	32	Subcommissural organ	0	0	0	32	Basolateral amygdalar nucleus, anterior part	17085.5	49305	0.346527	32	Visceral area, layer 6b	867.5	3210	0.270249	32	Dorsal auditory area, layer 4	766	8479	0.0903408	32	Primary somatosensory area, trunk, layer 1	0	13081	0
										33	rubrospinal tract	5070.5	38802	0.130676	33	motor root of the trigeminal nerve	55.5	3816	0.014544	33	Substantia nigra, reticular part	25716.5	99080	0.259553	33	Basolateral amygdalar nucleus, posterior part	16026.5	45512	0.352138	33	Dorsal auditory area	5459.5	77718	0.0702476	33	Dorsal auditory area, layer 5	2004.5	21944	0.0913462	33	Primary somatosensory area, trunk, layer 2/3	77	27121	0.00283913
										34	central tegmental bundle	0	0	0	34	sensory root of the trigeminal nerve	1154.5	148776	0.00775999	34	Ventral tegmental area	14819.5	27365	0.541549	34	Basolateral amygdalar nucleus, ventral part	12631.5	26796	0.471395	34	Primary auditory area	6933.5	137716	0.0503464	34	Dorsal auditory area, layer 6a	863	11802	0.0731232	34	Primary somatosensory area, trunk, layer 4	0	9766	0
										35	retriculospinal tract	0	0	0	35	intermediate nerve	0	0	0	35	Paranigral nucleus	0	0	0	35	Basomedial amygdalar nucleus, anterior part	23777.5	49159	0.483686	35	Posterior auditory area	2263	39164	0.0577827	35	Dorsal auditory area, layer 6b	73.5	1938	0.0379257	35	Primary somatosensory area, trunk, layer 5	0	22607	0
										36	vestibulospinal pathway	0	0	0	36	genu of the facial nerve	5.5	1845	0.00298103	36	Midbrain reticular nucleus, retrorubral area	1985	8846	0.224395	36	Basomedial amygdalar nucleus, posterior part	16413.5	45909	0.357522	36	Ventral auditory area	14857.5	116657	0.127361	36	Laterolateral anterior visual area	0	0	0	36	Primary somatosensory area, trunk, layer 6a	20	14877	0.00134436
										37	cerebrum related	38389.5	398629	0.0963038	37	efferent cochleovestibular bundle	0	0	0	37	Midbrain reticular nucleus	32257.5	329045	0.0980337	37	Caudoputamen	121496	1665238	0.0729601	37	Visual areas, layer 1	0	0	0	37	Primary auditory area, layer 1	1190	24226	0.0491208	37	Primary somatosensory area, trunk, layer 6b	0	2195	0
										38	hypothalamus related	8610	52583	0.163741	38	vestibular nerve	20.5	16023	0.00127941	38	Superior colliculus, motor related	33210.5	362060	0.0917265	38	Nucleus accumbens	42077.5	281489	0.149482	38	Visual areas, layer 2/3	0	0	0	38	Primary auditory area, layer 2/3	1584.5	30166	0.052526	38	Primary somatosensory area, unassigned, layer 1	0	0	0
										39	rhinocele	0	0	0	39	cochlear nerve	2885.5	90314	0.0319496	39	Periaqueductal gray	59975.5	300258	0.199747	39	Fundus of striatum	7675.5	27633	0.277766	39	Visual areas, layer 4	0	0	0	39	Primary auditory area, layer 4	994	15023	0.0661652	39	Primary somatosensory area, unassigned, layer 2/3	0	0	0
										40	subependymal zone	566.5	8738	0.0648318	40	solitary tract	16	599	0.0267112	40	Pretectal region	23315	133081	0.175194	40	Olfactory tubercle	70859	244420	0.289907	40	Visual areas, layer 5	0	0	0	40	Primary auditory area, layer 5	1457.5	45730	0.0318719	40	Primary somatosensory area, unassigned, layer 4	0	0	0
										41	choroid plexus	5437	92456	0.0588064	41	cervicothalamic tract	6175	43960	0.140469	41	Intercollicular nucleus	0	0	0	41	Lateral strip of striatum	0	0	0	41	Visual areas, layer 6a	0	0	0	41	Primary auditory area, layer 6a	1141.5	19087	0.0598051	41	Primary somatosensory area, unassigned, layer 5	0	0	0
										42	choroid fissure	0	0	0	42	lateral spinothalamic tract	0	0	0	42	Cuneiform nucleus	3382.5	35272	0.0958976	42	Lateral septal nucleus	6663.5	195287	0.0341216	42	Visual areas, layer 6b	0	0	0	42	Primary auditory area, layer 6b	566	3484	0.162457	42	Primary somatosensory area, unassigned, layer 6a	0	0	0
										43	lateral recess	20.5	29653	0.00069133	43	ventral spinothalamic tract	0	0	0	43	Red nucleus	2463.5	50443	0.0488373	43	Septofimbrial nucleus	1547.5	30348	0.0509918	43	Anterolateral visual area	726.5	48435	0.0149995	43	Posterior auditory area, layer 1	302	7221	0.0418225	43	Primary somatosensory area, unassigned, layer 6b	0	0	0
										44	endorhinal groove	0	0	0	44	spinocervical tract	0	0	0	44	Oculomotor nucleus	677.5	2084	0.325096	44	Septohippocampal nucleus	78	2380	0.0327731	44	Anteromedial visual area	496.5	50601	0.00981206	44	Posterior auditory area, layer 2/3	477	9377	0.0508691	44	Laterolateral anterior visual area, layer 1	0	0	0
										45	hippocampal fissure	0	0	0	45	spino-olivary pathway	0	0	0	45	Medial accesory oculomotor nucleus	0	0	0	45	Anterior amygdalar area	13959	31652	0.441015	45	Lateral visual area	5232	78459	0.0666845	45	Posterior auditory area, layer 4	266	4768	0.0557886	45	Laterolateral anterior visual area, layer 2/3	0	0	0
										46	rhinal fissure	0	0	0	46	spinoreticular pathway	0	0	0	46	Edinger-Westphal nucleus	78	1664	0.046875	46	Bed nucleus of the accessory olfactory tract	997	1603	0.621959	46	Primary visual area	13251.5	452664	0.0292745	46	Posterior auditory area, layer 5	1012.5	11609	0.0872168	46	Laterolateral anterior visual area, layer 4	0	0	0
										47	rhinal incisure	0	0	0	47	spinovestibular pathway	0	0	0	47	Trochlear nucleus	149	454	0.328194	47	Central amygdalar nucleus	26627.5	84333	0.315742	47	Posterolateral visual area	8327.5	50745	0.164105	47	Posterior auditory area, layer 6a	142	5049	0.0281244	47	Laterolateral anterior visual area,layer 5	0	0	0
										48	precentral fissure	0	0	0	48	spinotectal pathway	0	0	0	48	Paratrochlear nucleus	0	0	0	48	Intercalated amygdalar nucleus	4976	11701	0.425263	48	posteromedial visual area	373	66859	0.0055789	48	Posterior auditory area, layer 6b	63.5	1140	0.0557018	48	Laterolateral anterior visual area, layer 6a	0	0	0
										49	preculminate fissure	0	0	0	49	spinohypothalamic pathway	0	0	0	49	Ventral tegmental nucleus	640.5	2418	0.264888	49	Medial amygdalar nucleus	65552.5	129772	0.505136	49	Laterointermediate area	0	0	0	49	Ventral auditory area, layer 1	1965.5	18571	0.105837	49	Laterolateral anterior visual area, layer 6b	0	0	0
										50	primary fissure	0	0	0	50	spinotelenchephalic pathway	0	0	0	50	Anterior tegmental nucleus	1547	2757	0.561117	50	Globus pallidus, external segment	7937	100114	0.0792796	50	Postrhinal area	0	0	0	50	Ventral auditory area, layer 2/3	2571.5	24722	0.104017	50	Mediomedial anterior visual area, layer 1	0	0	0
										51	posterior superior fissure	0	0	0	51	superior cerebelar peduncles	6578	54831	0.119969	51	Lateral terminal nucleus of the accessory optic tract	81	1147	0.070619	51	Globus pallidus, internal segment	6509.5	27100	0.240203	51	Anterior cingulate area, layer 1	0	0	0	51	Ventral auditory area, layer 4	1776.5	13693	0.129738	51	Mediomedial anterior visual area, layer 2/3	0	0	0
										52	prepyramidal fissure	0	0	0	52	middle cerebellar peduncle	2227.5	69910	0.0318624	52	Dorsal terminal nucleus of the accessory optic tract	232	725	0.32	52	Substantia innominata	64607.5	193782	0.333403	52	Anterior cingulate area, layer 2/3	0	0	0	52	Ventral auditory area, layer 5	4725.5	38671	0.122198	52	Mediomedial anterior visual area, layer 4	0	0	0
										53	secondary fissure	0	0	0	53	inferior cerebellar peduncle	61	55640	0.00109633	53	Medial terminal nucleus of the accessory optic tract	1598.5	2753	0.580639	53	Magnocellular nucleus	9097	23333	0.389877	53	Anterior cingulate area, layer 5	0	0	0	53	Ventral auditory area, layer 6a	3046	18104	0.16825	53	Mediomedial anterior visual area,layer 5	0	0	0
										54	posterolateral fissure	0	0	0	54	trigeminocerebellar tract	0	0	0	54	Substantia nigra, lateral part	0	0	0	54	Medial septal complex	17188	73827	0.232815	54	Anterior cingulate area, layer 6a	0	0	0	54	Ventral auditory area, layer 6b	772.5	2896	0.266747	54	Mediomedial anterior visual area, layer 6a	0	0	0
										55	nodular fissure	0	0	0	55	corpus callosum, anterior forceps	24996	110753	0.225691	55	Substantia nigra, compact part	3433	12629	0.271835	55	Triangular nucleus of septum	696	22804	0.030521	55	Anterior cingulate area, layer 6b	0	0	0	55	Anterolateral visual area, layer 1	2	7502	0.000266596	55	Mediomedial anterior visual area, layer 6b	0	0	0
										56	simple fissure	0	0	0	56	corpus callosum, extreme capsule	2534	5982	0.423604	56	Pedunculopontine nucleus	7241.5	56987	0.127073	56	Bed nuclei of the stria terminalis	13903.5	85792	0.162061	56	Anterior cingulate area, dorsal part	10088	200306	0.0503629	56	Anterolateral visual area, layer 2/3	54.5	12714	0.00428661	56	Mediomedial posterior visual area, layer 1	0	0	0
										57	intercrural fissure	0	0	0	57	genu of corpus callosum	5633	53119	0.106045	57	Midbrain raphe nuclei	12432.5	47076	0.264094	57	Bed nucleus of the anterior commissure	44.5	483	0.0921325	57	Anterior cingulate area, ventral part	7917.5	154243	0.0513313	57	Anterolateral visual area, layer 4	10	6639	0.00150625	57	Mediomedial posterior visual area, layer 2/3	0	0	0
										58	ansoparamedian fissure	0	0	0	58	corpus callosum, posterior forceps	8834	87205	0.101302	58	Pons, sensory related	8207	245954	0.033368	58	Ventral group of the dorsal thalamus	19986	310937	0.0642767	58	Prelimbic area, layer 1	5881.5	33240	0.17694	58	Anterolateral visual area, layer 5	195.5	13011	0.0150257	58	Mediomedial posterior visual area, layer 4	0	0	0
										59	intraparafloccular fissure	0	0	0	59	corpus callosum, rostrum	0	0	0	59	Pons, motor related	21180.5	370769	0.0571259	59	Subparafascicular nucleus	1459	13046	0.111835	59	Prelimbic area, layer 2	0	0	0	59	Anterolateral visual area, layer 6a	335	7147	0.0468728	59	Mediomedial posterior visual area,layer 5	0	0	0
										60	paramedian sulcus	0	0	0	60	corpus callosum, body	0	0	0	60	Pons, behavioral state related	28048.5	221236	0.126781	60	Subparafascicular area	869	8454	0.102792	60	Prelimbic area, layer 2/3	6376	26811	0.237813	60	Anterolateral visual area, layer 6b	129.5	1422	0.0910689	60	Mediomedial posterior visual area, layer 6a	0	0	0
										61	parafloccular sulcus	0	0	0	61	corpus callosum, splenium	2763.5	47793	0.0578223	61	Medulla, sensory related	2997	507908	0.00590067	61	Peripeduncular nucleus	634	3932	0.161241	61	Prelimbic area, layer 5	14230	63042	0.225723	61	Anteromedial visual area, layer 1	0	8602	0	61	Mediomedial posterior visual area, layer 6b	0	0	0
															62	internal capsule	23517	134366	0.175022	62	Medulla, motor related	10634.5	1119368	0.00950045	62	Geniculate group, dorsal thalamus	2683.5	91005	0.0294874	62	Prelimbic area, layer 6a	3356	29663	0.113138	62	Anteromedial visual area, layer 2/3	143	13301	0.0107511	62	Medial visual area, layer 1	0	0	0
															63	cerebal peduncle	4504	56468	0.079762	63	Medulla, behavioral state related	3	14448	0.000207641	63	Lateral group of the dorsal thalamus	13918	197105	0.0706121	63	Prelimbic area, layer 6b	154	1371	0.112327	63	Anteromedial visual area, layer 4	23	3859	0.00596009	63	Medial visual area, layer 2/3	0	0	0
															64	corticotectal tract	0	0	0	64	Lingula (I)	2	7751	0.000258031	64	Anterior group of the dorsal thalamus	10014	138143	0.0724901	64	Infralimbic area, layer 1	2512.5	9609	0.261474	64	Anteromedial visual area, layer 5	156	14542	0.0107275	64	Medial visual area, layer 4	0	0	0
															65	corticorubral tract	0	0	0	65	Central lobule	2491	260812	0.00955094	65	Medial group of the dorsal thalamus	10898.5	128847	0.0845848	65	Infralimbic area, layer 2	0	0	0	65	Anteromedial visual area, layer 6a	162.5	8702	0.0186739	65	Medial visual area,layer 5	0	0	0
															66	corticopontine tract	0	0	0	66	Culmen	1227	430441	0.00285056	66	Midline group of the dorsal thalamus	17372.5	75891	0.228914	66	Infralimbic area, layer 2/3	980.5	9157	0.107077	66	Anteromedial visual area, layer 6b	12	1595	0.00752351	66	Medial visual area, layer 6a	0	0	0
															67	corticobulbar tract	0	0	0	67	Declive (VI)	150	213303	0.000703225	67	Intralaminar nuclei of the dorsal thalamus	5346.5	102789	0.0520143	67	Infralimbic area, layer 5	3093	21394	0.144573	67	Lateral visual area, layer 1	576	11854	0.0485912	67	Medial visual area, layer 6b	0	0	0
															68	pyramid	18	35873	0.00050177	68	Folium-tuber vermis (VII)	732	67534	0.010839	68	Reticular nucleus of the thalamus	12438	92624	0.134285	68	Infralimbic area, layer 6a	2149	13114	0.163871	68	Lateral visual area, layer 2/3	956.5	19298	0.0495647	68	Cortical amygdalar area, posterior part, lateral zone, layers 1-2	0	0	0
															69	pyramidal decussation	0	4412	0	69	Pyramus (VIII)	2397	79865	0.0300131	69	Geniculate group, ventral thalamus	3699	33480	0.110484	69	Infralimbic area, layer 6b	131.5	689	0.190856	69	Lateral visual area, layer 4	732.5	11472	0.0638511	69	Cortical amygdalar area, posterior part, lateral zone, layers 1-3	0	0	0
															70	corticospinal tract, crossed	0	0	0	70	Uvula (IX)	1715.5	140247	0.012232	70	Epithalamus	4592.5	42625	0.107742	70	Orbital area, layer 1	0	0	0	70	Lateral visual area, layer 5	1970.5	20110	0.0979861	70	Cortical amygdalar area, posterior part, lateral zone, layer 1	0	0	0
															71	corticospinal tract, uncrossed	0	0	0	71	Nodulus (X)	404.5	97149	0.00416371	71	Supraoptic nucleus	901	2998	0.300534	71	Orbital area, layer 2/3	0	0	0	71	Lateral visual area, layer 6a	857.5	13260	0.0646682	71	Cortical amygdalar area, posterior part, lateral zone, layer 2	0	0	0
															72	external medullary lamina of the thalamus	375	7079	0.0529736	72	Simple lobule	813	364470	0.00223064	72	Accessory supraoptic group	62.5	388	0.161082	72	Orbital area, layer 5	0	0	0	72	Lateral visual area, layer 6b	139	2465	0.0563895	72	Cortical amygdalar area, posterior part, lateral zone, layer 3	0	0	0
															73	internal medullary lamina of the thalamus	0	0	0	73	Ansiform lobule	483.5	691709	0.000698993	73	Paraventricular hypothalamic nucleus	2484.5	12076	0.205739	73	Orbital area, layer 6a	0	0	0	73	Primary visual area, layer 1	2394.5	80747	0.0296544	73	Cortical amygdalar area, posterior part, medial zone, layers 1-2	0	0	0
															74	middle thalamic commissure	0	0	0	74	Paramedian lobule	13	312452	4.16064e-05	74	Periventricular hypothalamic nucleus, anterior part	194.5	3191	0.0609527	74	Orbital area, layer 6b	0	0	0	74	Primary visual area, layer 2/3	2375	127983	0.0185572	74	Cortical amygdalar area, posterior part, medial zone, layers 1-3	0	0	0
															75	thalamic peduncles	0	0	0	75	Copula pyramidis	215	160428	0.00134017	75	Periventricular hypothalamic nucleus, intermediate part	4551.5	12826	0.354865	75	Orbital area, lateral part	42150	174531	0.241504	75	Primary visual area, layer 4	917.5	65560	0.0139948	75	Cortical amygdalar area, posterior part, medial zone, layer 1	0	0	0
															76	optic radiation	0	0	0	76	Paraflocculus	3038.5	366493	0.00829074	76	Arcuate hypothalamic nucleus	2705	18325	0.147613	76	Orbital area, medial part	22184.5	89466	0.247966	76	Primary visual area, layer 5	2656.5	99343	0.0267407	76	Cortical amygdalar area, posterior part, medial zone, layer 2	0	0	0
															77	auditory radiation	0	0	0	77	Flocculus	3337.5	85475	0.0390465	77	Anterodorsal preoptic nucleus	246	6385	0.0385278	77	Orbital area, ventral part	0	0	0	77	Primary visual area, layer 6a	4308	68387	0.0629944	77	Cortical amygdalar area, posterior part, medial zone, layer 3	0	0	0
															78	pallidothalamic pathway	0	0	0	78	lateral olfactory tract, body	6435.5	57927	0.111097	78	Anterior hypothalamic area	0	0	0	78	Orbital area, ventrolateral part	20258	113723	0.178135	78	Primary visual area, layer 6b	600	10644	0.0563698	78	Field CA1, stratum lacunosum-moleculare	0	0	0
															79	nigrostriatal tract	4177.5	7192	0.580854	79	dorsal limb	1491.5	10048	0.148438	79	Anteroventral preoptic nucleus	1702	5898	0.288572	79	Agranular insular area, dorsal part	59665.5	238486	0.250184	79	Posterolateral visual area, layer 1	1185	12115	0.0978126	79	Field CA1, stratum oriens	0	0	0
															80	nigrothalamic fibers	0	0	0	80	accessory olfactory tract	0	0	0	80	Anteroventral periventricular nucleus	1989	11711	0.16984	80	Agranular insular area, posterior part	63902.5	155849	0.410028	80	Posterolateral visual area, layer 2/3	1761	13341	0.131999	80	Field CA1, pyramidal layer	0	0	0
															81	pallidotegmental fascicle	0	0	0	81	midbrain tract of the trigeminal nerve	0	0	0	81	Dorsomedial nucleus of the hypothalamus	11460	24068	0.476151	81	Agranular insular area, ventral part	45967	111100	0.413744	81	Posterolateral visual area, layer 4	164	2308	0.0710572	81	Field CA1, stratum radiatum	0	0	0
															82	striatonigral pathway	0	0	0	82	spinal tract of the trigeminal nerve	16	104258	0.000153465	82	Median preoptic nucleus	32	2595	0.0123314	82	Retrosplenial area, lateral agranular part	3244.5	150743	0.0215234	82	Posterolateral visual area, layer 5	3287.5	15560	0.211279	82	Field CA2, stratum lacunosum-moleculare	0	0	0
															83	subthalamic fascicle	0	0	0	83	trapezoid body	0	19238	0	83	Medial preoptic area	5864.5	35645	0.164525	83	Retrosplenial area, dorsal part	3774	242928	0.0155355	83	Posterolateral visual area, layer 6a	1773.5	6870	0.258151	83	Field CA2, stratum oriens	0	0	0
															84	direct tectospinal pathway	0.5	1	0.5	84	intermediate acoustic stria	0	0	0	84	Vascular organ of the lamina terminalis	96.5	560	0.172321	84	Retrosplenial area, ventral part	3604.5	278392	0.0129476	84	Posterolateral visual area, layer 6b	156.5	551	0.284029	84	Field CA2, pyramidal layer	0	0	0
															85	doral tegmental decussation	189.5	445	0.425843	85	dorsal acoustic stria	0	773	0	85	Posterodorsal preoptic nucleus	84.5	743	0.113728	85	Posterior parietal association areas, layer 1	0	0	0	85	posteromedial visual area, layer 1	0	12049	0	85	Field CA2, stratum radiatum	0	0	0
															86	crossed tectospinal pathway	4920	32193	0.152828	86	lateral lemniscus	2411	53354	0.0451887	86	Parastrial nucleus	602	6173	0.0975215	86	Posterior parietal association areas, layer 2/3	0	0	0	86	posteromedial visual area, layer 2/3	17.5	18770	0.000932339	86	Field CA3, stratum lacunosum-moleculare	0	0	0
															87	ventral tegmental decussation	374.5	2380	0.157353	87	inferior colliculus commissure	101.5	1152	0.0881076	87	Suprachiasmatic preoptic nucleus	0	0	0	87	Posterior parietal association areas, layer 4	0	0	0	87	posteromedial visual area, layer 4	9.5	6309	0.00150579	87	Field CA3, stratum lucidum	0	0	0
															88	rubroreticular tract	0	0	0	88	brachium of the inferior colliculus	373	15797	0.0236121	88	Periventricular hypothalamic nucleus, posterior part	1818	8126	0.223726	88	Posterior parietal association areas, layer 5	0	0	0	88	posteromedial visual area, layer 5	109.5	18275	0.00599179	88	Field CA3, stratum oriens	0	0	0
															89	retriculospinal tract, lateral part	0	0	0	89	dorsolateral fascicle	0	0	0	89	Periventricular hypothalamic nucleus, preoptic part	793	9158	0.086591	89	Posterior parietal association areas, layer 6a	0	0	0	89	posteromedial visual area, layer 6a	172	9662	0.0178017	89	Field CA3, pyramidal layer	0	0	0
															90	retriculospinal tract, medial part	0	0	0	90	dorsal commissure of the spinal cord	0	0	0	90	Subparaventricular zone	1136	7008	0.1621	90	Posterior parietal association areas, layer 6b	0	0	0	90	posteromedial visual area, layer 6b	64.5	1794	0.0359532	90	Field CA3, stratum radiatum	0	0	0
															91	amygdalar capsule	4119	10521	0.391503	91	ventral commissure of the spinal cord	0	0	0	91	Suprachiasmatic nucleus	560	4229	0.132419	91	Anterior area	0	0	0	91	Laterointermediate area, layer 1	0	0	0	91	Dentate gyrus crest, molecular layer	0	0	0
															92	ansa peduncularis	0	0	0	92	fasciculus proprius	0	0	0	92	Subfornical organ	70	1382	0.0506512	92	Rostrolateral visual area	598	65025	0.00919646	92	Laterointermediate area, layer 2/3	0	0	0	92	Dentate gyrus crest, polymorph layer	0	0	0
															93	anterior commissure, temporal limb	2457.5	13607	0.180606	93	dorsal column	0	1427	0	93	Ventromedial preoptic nucleus	0	0	0	93	Temporal association areas, layer 1	3633.5	34006	0.106849	93	Laterointermediate area, layer 4	0	0	0	93	Dentate gyrus crest, granule cell layer	0	0	0
															94	cingulum bundle	3676	80922	0.0454265	94	medial lemniscus	6175	42533	0.145181	94	Ventrolateral preoptic nucleus	1342	4291	0.312748	94	Temporal association areas, layer 2/3	5513.5	44795	0.123083	94	Laterointermediate area, layer 5	0	0	0	94	Dentate gyrus lateral blade, molecular layer	0	0	0
															95	fornix system	22545	271708	0.0829751	95	hypothalamohypophysial tract	0	0	0	95	Anterior hypothalamic nucleus	11321.5	45466	0.24901	95	Temporal association areas, layer 4	2354	19976	0.117841	95	Laterointermediate area, layer 6a	0	0	0	95	Dentate gyrus lateral blade, polymorph layer	0	0	0
															96	longitudinal association bundle	0	0	0	96	superior cerebellar peduncle decussation	1444	3004	0.480692	96	Mammillary body	17701.5	65031	0.272201	96	Temporal association areas, layer 5	8436	60878	0.138572	96	Laterointermediate area, layer 6b	0	0	0	96	Dentate gyrus lateral blade, granule cell layer	0	0	0
															97	stria terminalis	5592	21871	0.255681	97	uncinate fascicle	3	5431	0.000552384	97	Medial preoptic nucleus	2097	25896	0.0809778	97	Temporal association areas, layer 6a	5400	33590	0.160762	97	Postrhinal area, layer 1	0	0	0	97	Dentate gyrus medial blade, molecular layer	0	0	0
															98	medial forebrain bundle	1371	3186	0.43032	98	ventral spinocerebellar tract	193	18263	0.0105678	98	Dorsal premammillary nucleus	2708	8433	0.321119	98	Temporal association areas, layer 6b	1073.5	5556	0.193215	98	Postrhinal area, layer 2/3	0	0	0	98	Dentate gyrus medial blade, polymorph layer	0	0	0
															99	ventrolateral hypothalamic tract	0	0	0	99	dorsal spinocerebellar tract	0	9396	0	99	Ventral premammillary nucleus	5208	12528	0.415709	99	Perirhinal area, layer 1	4710	14224	0.33113	99	Postrhinal area, layer 4	0	0	0	99	Dentate gyrus medial blade, granule cell layer	0	0	0
															100	preoptic commissure	0	0	0	100	cuneocerebellar tract	0	0	0	100	Paraventricular hypothalamic nucleus, descending division	3052	8369	0.364679	100	Perirhinal area, layer 2/3	7141	21305	0.33518	100	Postrhinal area, layer 5	0	0	0	100	Entorhinal area, lateral part, layer 1	24275	62794	0.386582
															101	supraoptic commissures	270	1672	0.161483	101	juxtarestiform body	0	0	0	101	Ventromedial hypothalamic nucleus	13633.5	35169	0.387657	101	Perirhinal area, layer 5	4601	10756	0.427761	101	Postrhinal area, layer 6a	0	0	0	101	Entorhinal area, lateral part, layer 2	38444	102602	0.374691
															102	premammillary commissure	0	0	0	102	bulbocerebellar tract	0	0	0	102	Posterior hypothalamic nucleus	17902.5	45251	0.395627	102	Perirhinal area, layer 6a	1852	3437	0.538842	102	Postrhinal area, layer 6b	0	0	0	102	Entorhinal area, lateral part, layer 2/3	0	0	0
															103	supramammillary decussation	0	0	0	103	external capsule	15682	56036	0.279856	103	Lateral hypothalamic area	59867	132570	0.451588	103	Perirhinal area, layer 6b	371.5	843	0.440688	103	Anterior cingulate area, dorsal part, layer 1	1832	38133	0.0480424	103	Entorhinal area, lateral part, layer 2a	0	0	0
															104	propriohypothalamic pathways	0	0	0	104	alveus	9781	89379	0.109433	104	Lateral preoptic area	10365	35519	0.291816	104	Ectorhinal area/Layer 1	3445	16685	0.206473	104	Anterior cingulate area, dorsal part, layer 2/3	3409.5	39098	0.0872039	104	Entorhinal area, lateral part, layer 2b	0	0	0
															105	periventricular bundle of the hypothalamus	0	0	0	105	dorsal fornix	131	2395	0.0546973	105	Preparasubthalamic nucleus	735.5	816	0.901348	105	Ectorhinal area/Layer 2/3	8235	30445	0.270488	105	Anterior cingulate area, dorsal part, layer 5	3117.5	76687	0.0406523	105	Entorhinal area, lateral part, layer 3	33005.5	84281	0.391613
															106	mammillary related	5019.5	16710	0.300389	106	fimbria	7383	96935	0.0761644	106	Parasubthalamic nucleus	7262.5	10628	0.683336	106	Ectorhinal area/Layer 5	10947	33862	0.323283	106	Anterior cingulate area, dorsal part, layer 6a	1720.5	44804	0.0384006	106	Entorhinal area, lateral part, layer 4	0	0	0
															107	dorsal thalamus related	0	0	0	107	precommissural fornix, general	0	0	0	107	Perifornical nucleus	0	0	0	107	Ectorhinal area/Layer 6a	8672	24962	0.347408	107	Anterior cingulate area, dorsal part, layer 6b	8.5	1584	0.00536616	107	Entorhinal area, lateral part, layer 4/5	0	0	0
															108	epithalamus related	1949.5	31015	0.0628567	108	postcommissural fornix	3137	17740	0.176832	108	Retrochiasmatic area	1994	9449	0.211028	108	Ectorhinal area/Layer 6b	1363	3606	0.377981	108	Anterior cingulate area, ventral part, layer 1	3239	30297	0.106908	108	Entorhinal area, lateral part, layer 5	36499	91401	0.399328
															109	midbrain related	0	0	0	109	hippocampal commissures	2113	65259	0.0323787	109	Subthalamic nucleus	4925.5	12463	0.39521	109	Main olfactory bulb, glomerular layer	0	0	0	109	Anterior cingulate area, ventral part, layer 2/3	889.5	32601	0.0272844	109	Entorhinal area, lateral part, layer 5/6	0	0	0
																				110	perforant path	0	0	0	110	Tuberal nucleus	10739	33500	0.320567	110	Main olfactory bulb, granule layer	0	0	0	110	Anterior cingulate area, ventral part, layer 5	1904	64153	0.029679	110	Entorhinal area, lateral part, layer 6a	16749.5	67154	0.249419
																				111	angular path	0	0	0	111	Zona incerta	16563.5	115245	0.143724	111	Main olfactory bulb, inner plexiform layer	0	0	0	111	Anterior cingulate area, ventral part, 6a	1513.5	23226	0.065164	111	Entorhinal area, lateral part, layer 6b	0	0	0
																				112	commissural branch of stria terminalis	0	0	0	112	Superior colliculus, optic layer	2438	41155	0.0592395	112	Main olfactory bulb, mitral layer	0	0	0	112	Anterior cingulate area, ventral part, 6b	371.5	3966	0.0936712	112	Entorhinal area, medial part, dorsal zone, layer 1	21962.5	79710	0.27553
																				113	supraoptic commissures, anterior	0	0	0	113	Superior colliculus, superficial gray layer	4312	73727	0.058486	113	Main olfactory bulb, outer plexiform layer	0	0	0	113	Orbital area, lateral part, layer 1	4408.5	24007	0.183634	113	Entorhinal area, medial part, dorsal zone, layer 2	20272	80671	0.251292
																				114	supraoptic commissures, dorsal	0	0	0	114	Superior colliculus, zonal layer	1143	23252	0.0491571	114	Accessory olfactory bulb, glomerular layer	1059	9886	0.107121	114	Orbital area, lateral part, layer 2/3	8362.5	39769	0.210277	114	Entorhinal area, medial part, dorsal zone, layer 2a	0	0	0
																				115	supraoptic commissures, ventral	0	0	0	115	Inferior colliculus, central nucleus	6436	72083	0.089286	115	Accessory olfactory bulb, granular layer	3583.5	14107	0.254023	115	Orbital area, lateral part, layer 5	20827.5	77287	0.269483	115	Entorhinal area, medial part, dorsal zone, layer 2b	0	0	0
																				116	propriohypothalamic pathways, dorsal	0	0	0	116	Inferior colliculus, dorsal nucleus	16035	84648	0.189432	116	Accessory olfactory bulb, mitral layer	2450.5	17705	0.138407	116	Orbital area, lateral part, layer 6a	7768.5	30562	0.254188	116	Entorhinal area, medial part, dorsal zone, layer 3	13170	62938	0.209254
																				117	propriohypothalamic pathways, lateral	0	0	0	117	Inferior colliculus, external nucleus	8512.5	127870	0.0665715	117	Anterior olfactory nucleus, dorsal part	0	0	0	117	Orbital area, lateral part, layer 6b	783	2906	0.269443	117	Entorhinal area, medial part, dorsal zone, layer 4	0	0	0
																				118	propriohypothalamic pathways, medial	0	0	0	118	Midbrain reticular nucleus, magnocellular part	0	0	0	118	Anterior olfactory nucleus, external part	0	0	0	118	Orbital area, medial part, layer 1	4045	26955	0.150065	118	Entorhinal area, medial part, dorsal zone, layer 5	9957.5	58465	0.170316
																				119	propriohypothalamic pathways, ventral	0	0	0	119	Midbrain reticular nucleus, magnocellular part, general	0	0	0	119	Anterior olfactory nucleus, lateral part	0	0	0	119	Orbital area, medial part, layer 2	0	0	0	119	Entorhinal area, medial part, dorsal zone, layer 5/6	0	0	0
																				120	principal mammillary tract	822	2127	0.38646	120	Midbrain reticular nucleus, parvicellular part	0	0	0	120	Anterior olfactory nucleus, medial part	0	0	0	120	Orbital area, medial part, layer 2/3	4908	20153	0.243537	120	Entorhinal area, medial part, dorsal zone, layer 6	5309	40183	0.132121
																				121	mammillothalamic tract	2622.5	8280	0.316727	121	Superior colliculus, motor related, deep gray layer	5943.5	76483	0.0777101	121	Anterior olfactory nucleus, posteroventral part	0	0	0	121	Orbital area, medial part, layer 5	10204.5	30184	0.338076	121	Entorhinal area, medial part, ventral zone, layer 1	0	0	0
																				122	mammillotegmental tract	1421	4241	0.335062	122	Superior colliculus, motor related, deep white layer	3157.5	21283	0.148358	122	Anterior olfactory nucleus, layer 1	0	0	0	122	Orbital area, medial part, layer 6a	2988	11931	0.25044	122	Entorhinal area, medial part, ventral zone, layer 2	0	0	0
																				123	mammillary peduncle	154	2062	0.0746848	123	Superior colliculus, motor related, intermediate white layer	13165	133937	0.0982925	123	Anterior olfactory nucleus, layer 2	0	0	0	123	Orbital area, medial part, layer 6b	0	0	0	123	Entorhinal area, medial part, ventral zone, layer 3	0	0	0
																				124	periventricular bundle of the thalamus	0	0	0	124	Superior colliculus, motor related, intermediate gray layer	10944.5	130357	0.0839579	124	Taenia tecta, dorsal part	12350	46375	0.266307	124	Orbital area, ventrolateral part, layer 1	2203.5	24693	0.0892358	124	Entorhinal area, medial part, ventral zone, layer 4	0	0	0
																				125	stria medullaris	996	17293	0.0575956	125	Precommissural nucleus	1335.5	10968	0.121763	125	Taenia tecta, ventral part	14023.5	46056	0.304488	125	Orbital area, ventrolateral part, layer 2/3	4674.5	33502	0.139529	125	Entorhinal area, medial part, ventral zone, layer 5/6	0	0	0
																				126	fasciculus retroflexus	842.5	10681	0.0788784	126	Interstitial nucleus of Cajal	163	5086	0.0320488	126	Dorsal peduncular area, layer 1	0	0	0	126	Orbital area, ventrolateral part, layer 5	9570.5	39639	0.241442	126	Subiculum, dorsal part, molecular layer	0	0	0
																				127	habenular commissure	111	3041	0.0365012	127	Nucleus of Darkschewitsch	804	5871	0.136944	127	Dorsal peduncular area, layer 2	0	0	0	127	Orbital area, ventrolateral part, layer 6a	3661	15242	0.240192	127	Subiculum, dorsal part, pyramidal layer	0	0	0
																				128	pineal stalk	0	0	0	128	Supraoculomotor periaqueductal gray	0	0	0	128	Dorsal peduncular area, layer 2/3	0	0	0	128	Orbital area, ventrolateral part, layer 6b	148.5	647	0.229521	128	Subiculum, dorsal part, stratum radiatum	0	0	0
																				129	dorsal longitudinal fascicle	0	0	0	129	Anterior pretectal nucleus	16076.5	81666	0.196857	129	Dorsal peduncular area, layer 5	0	0	0	129	Agranular insular area, dorsal part, layer 1	8781.5	29473	0.297951	129	Subiculum, ventral part, molecular layer	0	0	0
																				130	dorsal tegmental tract	0	0	0	130	Medial pretectal area	219.5	2821	0.0778093	130	Dorsal peduncular area, layer 6a	0	0	0	130	Agranular insular area, dorsal part, layer 2/3	12702.5	59244	0.21441	130	Subiculum, ventral part, pyramidal layer	0	0	0
																									131	Nucleus of the optic tract	1091.5	13159	0.082947	131	Piriform area, layers 1-3	0	0	0	131	Agranular insular area, dorsal part, layer 5	25974.5	96632	0.268798	131	Subiculum, ventral part, stratum radiatum	0	0	0
																									132	Nucleus of the posterior commissure	2864	18484	0.154945	132	Piriform area, molecular layer	0	0	0	132	Agranular insular area, dorsal part, layer 6a	11152.5	50002	0.223041	132	Prosubiculum, dorsal part, molecular layer	0	0	0
																									133	Olivary pretectal nucleus	1032.5	3733	0.276587	133	Piriform area, pyramidal layer	0	0	0	133	Agranular insular area, dorsal part, layer 6b	1054.5	3135	0.336364	133	Prosubiculum, dorsal part, pyramidal layer	0	0	0
																									134	Posterior pretectal nucleus	1691	9225	0.183306	134	Piriform area, polymorph layer	0	0	0	134	Agranular insular area, posterior part, layer 1	11564	27060	0.427347	134	Prosubiculum, dorsal part, stratum radiatum	0	0	0
																									135	Retroparafascicular nucleus	0	0	0	135	Nucleus of the lateral olfactory tract, layers 1-3	0	0	0	135	Agranular insular area, posterior part, layer 2/3	19186.5	51401	0.373271	135	Prosubiculum, ventral part, molecular layer	0	0	0
																									136	Interfascicular nucleus raphe	1967.5	5559	0.353931	136	Nucleus of the lateral olfactory tract, molecular layer	3489	7131	0.489272	136	Agranular insular area, posterior part, layer 5	20327.5	48165	0.422039	136	Prosubiculum, ventral part, pyramidal layer	0	0	0
																									137	Interpeduncular nucleus	1998	22817	0.0875663	137	Nucleus of the lateral olfactory tract, pyramidal layer	4614	9563	0.482485	137	Agranular insular area, posterior part, layer 6a	12268	27900	0.439713	137	Prosubiculum, ventral part, stratum radiatum	0	0	0
																									138	Rostral linear nucleus raphe	926	3546	0.261139	138	Nucleus of the lateral olfactory tract, layer 3	1744.5	3701	0.471359	138	Agranular insular area, posterior part, layer 6b	556.5	1323	0.420635	138	Paraventricular hypothalamic nucleus, magnocellular division, posterior magnocellular part, lateral zone	0	0	0
																									139	Central linear nucleus raphe	2660	5340	0.498127	139	Cortical amygdalar area, anterior part	21707.5	49142	0.44173	139	Agranular insular area, ventral part, layer 1	6290.5	16036	0.392274	139	Paraventricular hypothalamic nucleus, magnocellular division, posterior magnocellular part, medial zone	0	0	0
																									140	Dorsal nucleus raphe	4881	9814	0.497351	140	Cortical amygdalar area, posterior part	68130	159821	0.426289	140	Agranular insular area, ventral part, layer 2/3	16230	38034	0.426723
																									141	Nucleus of the lateral lemniscus	2265.5	46328	0.0489013	141	Piriform-amygdalar area, layers 1-3	0	0	0	141	Agranular insular area, ventral part, layer 5	19374.5	46103	0.420244
																									142	Principal sensory nucleus of the trigeminal	272	70327	0.00386765	142	Piriform-amygdalar area, molecular layer	0	0	0	142	Agranular insular area, ventral part, layer 6a	4007	10733	0.373335
																									143	Parabrachial nucleus	4702.5	71766	0.0655255	143	Piriform-amygdalar area, pyramidal layer	0	0	0	143	Agranular insular area, ventral part, layer 6b	65	194	0.335052
																									144	Superior olivary complex	967	57533	0.0168077	144	Piriform-amygdalar area, polymorph layer	0	0	0	144	Retrosplenial area, lateral agranular part, layer 1	405	32392	0.0125031
																									145	Barrington's nucleus	89.5	994	0.0900402	145	Postpiriform transition area, layers 1-3	0	0	0	145	Retrosplenial area, lateral agranular part, layer 2/3	1233.5	42857	0.0287818
																									146	Dorsal tegmental nucleus	1560	6637	0.235046	146	Postpiriform transition area, layers 1	0	0	0	146	Retrosplenial area, lateral agranular part, layer 5	1022.5	46896	0.0218036
																									147	Lateral tegmental nucleus	0	0	0	147	Postpiriform transition area, layers 2	0	0	0	147	Retrosplenial area, lateral agranular part, layer 6a	570	26287	0.0216837
																									148	Posterodorsal tegmental nucleus	0	0	0	148	Postpiriform transition area, layers 3	0	0	0	148	Retrosplenial area, lateral agranular part, layer 6b	13.5	2311	0.00584163
																									149	Pontine central gray	3328	34776	0.0956982	149	Ammon's horn	46769	1084697	0.0431171	149	Mediomedial anterior visual area	0	0	0
																									150	Pontine gray	10778	61699	0.174687	150	Dentate gyrus	11310.5	422237	0.0267871	150	Mediomedial posterior visual area	0	0	0
																									151	Pontine reticular nucleus, caudal part	1961.5	150278	0.0130525	151	Fasciola cinerea	12	3947	0.00304028	151	Medial visual area	0	0	0
																									152	Pontine reticular nucleus, ventral part	0	0	0	152	Induseum griseum	2145	7958	0.26954	152	Retrosplenial area, dorsal part, layer 1	649	52969	0.0122524
																									153	Supragenual nucleus	6.5	1111	0.00585059	153	Entorhinal area	219644	730199	0.3008	153	Retrosplenial area, dorsal part, layer 2/3	1010.5	62330	0.0162121
																									154	Superior salivatory nucleus	0	0	0	154	Parasubiculum	4475	59690	0.0749707	154	Retrosplenial area, dorsal part, layer 4	0	0	0
																									155	Supratrigeminal nucleus	791	16640	0.0475361	155	Postsubiculum	533	69144	0.00770855	155	Retrosplenial area, dorsal part, layer 5	1274	77137	0.0165161
																									156	Tegmental reticular nucleus	1274	44144	0.0288601	156	Presubiculum	1973	59134	0.0333649	156	Retrosplenial area, dorsal part, layer 6a	838.5	48445	0.0173083
																									157	Motor nucleus of trigeminal	247.5	22692	0.0109069	157	Subiculum	9650	134629	0.0716785	157	Retrosplenial area, dorsal part, layer 6b	2	2047	0.00097704
																									158	Peritrigeminal zone	0	0	0	158	Prosubiculum	0	0	0	158	Retrosplenial area, ventral part, layer 1	1769.5	60568	0.0292151
																									159	Accessory trigeminal nucleus	0	0	0	159	Hippocampo-amygdalar transition area	0	0	0	159	Retrosplenial area, ventral part, layer 2	0	0	0
																									160	Parvicellular motor 5 nucleus	0	0	0	160	Area prostriata	0	0	0	160	Retrosplenial area, ventral part, layer 2/3	1007	65218	0.0154405
																									161	Intertrigeminal nucleus	0	0	0	161	Islands of Calleja	0	0	0	161	Retrosplenial area, ventral part, layer 5	510	107310	0.00475259
																									162	Superior central nucleus raphe	2797	38338	0.0729563	162	Major island of Calleja	0	0	0	162	Retrosplenial area, ventral part, layer 6a	276	42175	0.00654416
																									163	Locus ceruleus	88.5	931	0.0950591	163	Olfactory tubercle, layers 1-3	0	0	0	163	Retrosplenial area, ventral part, layer 6b	42	3121	0.0134572
																									164	Laterodorsal tegmental nucleus	4893.5	13054	0.374866	164	Olfactory tubercle, molecular layer	0	0	0	164	Anterior area, layer 1	0	0	0
																									165	Nucleus incertus	534.5	6776	0.0788813	165	Olfactory tubercle, pyramidal layer	0	0	0	165	Anterior area, layer 2/3	0	0	0
																									166	Pontine reticular nucleus	19674	151264	0.130064	166	Olfactory tubercle, polymorph layer	0	0	0	166	Anterior area, layer 4	0	0	0
																									167	Nucleus raphe pontis	33.5	6164	0.00543478	167	Lateral septal nucleus, caudal (caudodorsal) part	560	36018	0.0155478	167	Anterior area, layer 5	0	0	0
																									168	Subceruleus nucleus	0	1694	0	168	Lateral septal nucleus, rostral (rostroventral) part	5742.5	120383	0.0477019	168	Anterior area, layer 6a	0	0	0
																									169	Sublaterodorsal nucleus	27.5	3015	0.00912106	169	Lateral septal nucleus, ventral part	361	38886	0.00928355	169	Anterior area, layer 6b	0	0	0
																									170	Area postrema	78	3397	0.0229614	170	Central amygdalar nucleus, capsular part	6520	19807	0.329177	170	Rostrolateral area, layer 1	0	0	0
																									171	Cochlear nuclei	601	104247	0.00576515	171	Central amygdalar nucleus, lateral part	3591.5	16635	0.2159	171	Rostrolateral area, layer 2/3	0	0	0
																									172	Dorsal column nuclei	273.5	26574	0.010292	172	Central amygdalar nucleus, medial part	16516	47891	0.344866	172	Rostrolateral area, layer 4	0	0	0
																									173	External cuneate nucleus	68	13130	0.00517898	173	Medial amygdalar nucleus, anterodorsal part	0	0	0	173	Rostrolateral area, layer 5	0	0	0
																									174	Nucleus of the trapezoid body	203.5	9895	0.0205659	174	Medial amygdalar nucleus, anteroventral part	0	0	0	174	Rostrolateral area, layer 6a	0	0	0
																									175	Nucleus of the solitary tract	278.5	54354	0.00512382	175	Medial amygdalar nucleus, posterodorsal part	0	0	0	175	Rostrolateral area, layer 6b	0	0	0
																									176	Spinal nucleus of the trigeminal, caudal part	592.5	107628	0.00550507	176	Medial amygdalar nucleus, posteroventral part	0	0	0	176	Taenia tecta, dorsal part, layers 1-4	0	0	0
																									177	Spinal nucleus of the trigeminal, interpolar part	207	118142	0.00175213	177	Medial septal nucleus	4054	26547	0.15271	177	Taenia tecta, dorsal part, layer 1	0	0	0
																									178	Spinal nucleus of the trigeminal, oral part	695	63978	0.0108631	178	Diagonal band nucleus	13134	47280	0.277792	178	Taenia tecta, dorsal part, layer 2	0	0	0
																									179	Paratrigeminal nucleus	0	0	0	179	Bed nuclei of the stria terminalis, anterior division	0	0	0	179	Taenia tecta, dorsal part, layer 3	0	0	0
																									180	Nucleus z	0	0	0	180	Bed nuclei of the stria terminalis, posterior division	0	0	0	180	Taenia tecta, dorsal part, layer 4	0	0	0
																									181	Abducens nucleus	0	1949	0	181	Ventral anterior-lateral complex of the thalamus	1089.5	52314	0.0208262	181	Taenia tecta, ventral part, layers 1-3	0	0	0
																									182	Accessory abducens nucleus	0	0	0	182	Ventral medial nucleus of the thalamus	13168	59299	0.222061	182	Taenia tecta, ventral part, layer 1	0	0	0
																									183	Facial motor nucleus	994	58708	0.0169313	183	Ventral posterior complex of the thalamus	5459.5	181415	0.030094	183	Taenia tecta, ventral part, layer 2	0	0	0
																									184	Accessory facial motor nucleus	0	353	0	184	Posterior triangular thalamic nucleus	0	0	0	184	Taenia tecta, ventral part, layer 3	0	0	0
																									185	Efferent vestibular nucleus	0	0	0	185	Subparafascicular nucleus, magnocellular part	1393.5	4449	0.313216	185	Cortical amygdalar area, anterior part, layer 1	0	0	0
																									186	Nucleus ambiguus	0	2763	0	186	Subparafascicular nucleus, parvicellular part	65.5	8597	0.00761894	186	Cortical amygdalar area, anterior part, layer 2	0	0	0
																									187	Dorsal motor nucleus of the vagus nerve	72	11139	0.00646378	187	Medial geniculate complex	1564.5	44779	0.0349383	187	Cortical amygdalar area, anterior part, layer 3	0	0	0
																									188	Efferent cochlear group	0	0	0	188	Dorsal part of the lateral geniculate complex	1119	46226	0.0242072	188	Cortical amygdalar area, posterior part, lateral zone	35229.5	76930	0.457942
																									189	Gigantocellular reticular nucleus	1124.5	167474	0.00671448	189	Lateral posterior nucleus of the thalamus	7108.5	77053	0.0922547	189	Cortical amygdalar area, posterior part, medial zone	32900.5	82891	0.396913
																									190	Infracerebellar nucleus	0	3458	0	190	Posterior complex of the thalamus	2609.5	80140	0.0325618	190	Field CA1	31040.5	653391	0.0475068
																									191	Inferior olivary complex	0	32619	0	191	Posterior limiting nucleus of the thalamus	2601	13149	0.19781	191	Field CA2	1424.5	30421	0.0468262
																									192	Intermediate reticular nucleus	2517	177667	0.014167	192	Suprageniculate nucleus	1332	11633	0.114502	192	Field CA3	14304	400885	0.0356811
																									193	Inferior salivatory nucleus	0	460	0	193	Ethmoid nucleus of the thalamus	0	0	0	193	Dentate gyrus, molecular layer	9592.5	275894	0.0347688
																									194	Linear nucleus of the medulla	160.5	3948	0.0406535	194	Retroethmoid nucleus	0	0	0	194	Dentate gyrus, polymorph layer	272	43800	0.00621005
																									195	Lateral reticular nucleus	497.5	36465	0.0136432	195	Anteroventral nucleus of thalamus	1645	26622	0.061791	195	Dentate gyrus, granule cell layer	1446	102543	0.0141014
																									196	Magnocellular reticular nucleus	0	34099	0	196	Anteromedial nucleus	2395	26289	0.0911027	196	Dentate gyrus, subgranular zone	0	0	0
																									197	Medullary reticular nucleus	1560.5	130048	0.0119994	197	Anterodorsal nucleus	329.5	10248	0.0321526	197	Dentate gyrus crest	0	0	0
																									198	Parvicellular reticular nucleus	1685.5	143835	0.0117183	198	Interanteromedial nucleus of the thalamus	175.5	2742	0.0640044	198	Dentate gyrus lateral blade	0	0	0
																									199	Parasolitary nucleus	0.5	1790	0.00027933	199	Interanterodorsal nucleus of the thalamus	1305.5	7225	0.180692	199	Dentate gyrus medial blade	0	0	0
																									200	Paragigantocellular reticular nucleus	549	60721	0.00904135	200	Lateral dorsal nucleus of thalamus	4163.5	65017	0.0640371	200	Entorhinal area, lateral part	148973	408232	0.364922
																									201	Perihypoglossal nuclei	12.5	17341	0.000720835	201	Intermediodorsal nucleus of the thalamus	520.5	11270	0.0461846	201	Entorhinal area, medial part, dorsal zone	70671	321967	0.219498
																									202	Paramedian reticular nucleus	0	0	0	202	Mediodorsal nucleus of thalamus	5704.5	88198	0.0646783	202	Entorhinal area, medial part, ventral zone	0	0	0
																									203	Parapyramidal nucleus	0	6058	0	203	Submedial nucleus of the thalamus	1438	19682	0.0730617	203	Parasubiculum, layer 1	0	0	0
																									204	Vestibular nuclei	1283	205319	0.00624881	204	Perireunensis nucleus	3235.5	9697	0.33366	204	Parasubiculum, layer 2	0	0	0
																									205	Nucleus x	0	3646	0	205	Paraventricular nucleus of the thalamus	3369.5	28430	0.118519	205	Parasubiculum, layer 3	0	0	0
																									206	Hypoglossal nucleus	177.5	18007	0.00985728	206	Parataenial nucleus	3068	14706	0.208622	206	Postsubiculum, layer 1	0	0	0
																									207	Nucleus y	0.5	1501	0.000333111	207	Nucleus of reuniens	8474.5	27167	0.311941	207	Postsubiculum, layer 2	0	0	0
																									208	Interstitial nucleus of the vestibular nerve	0	0	0	208	Xiphoid thalamic nucleus	0	0	0	208	Postsubiculum, layer 3	0	0	0
																									209	Nucleus raphe magnus	0	7657	0	209	Rhomboid nucleus	766.5	5829	0.131498	209	Presubiculum, layer 1	0	0	0
																									210	Nucleus raphe pallidus	3	4336	0.000691882	210	Central medial nucleus of the thalamus	1977.5	15985	0.12371	210	Presubiculum, layer 2	0	0	0
																									211	Nucleus raphe obscurus	0	2455	0	211	Paracentral nucleus	228	15258	0.014943	211	Presubiculum, layer 3	0	0	0
																									212	Lingula (I), molecular layer	0	0	0	212	Central lateral nucleus of the thalamus	1078	23142	0.046582	212	Subiculum, dorsal part	0	0	0
																									213	Lingula (I), Purkinje layer	0	0	0	213	Parafascicular nucleus	489.5	31335	0.0156215	213	Subiculum, ventral part	0	0	0
																									214	Lingula (I), granular layer	0	0	0	214	Posterior intralaminar thalamic nucleus	0	0	0	214	Prosubiculum, dorsal part	0	0	0
																									215	Lobule II	1960.5	85398	0.0229572	215	Intergeniculate leaflet of the lateral geniculate complex	239.5	4415	0.0542469	215	Prosubiculum, ventral part	0	0	0
																									216	Lobule III	530.5	175414	0.00302427	216	Intermediate geniculate nucleus	0	0	0	216	Medial amygdalar nucleus, posterodorsal part, sublayer a	0	0	0
																									217	Lobule IV	0	0	0	217	Ventral part of the lateral geniculate complex	3396	25892	0.13116	217	Medial amygdalar nucleus, posterodorsal part, sublayer b	0	0	0
																									218	Lobule V	0	0	0	218	Subgeniculate nucleus	63.5	1725	0.0368116	218	Medial amygdalar nucleus, posterodorsal part, sublayer c	0	0	0
																									219	Lobules IV-V	1227	430441	0.00285056	219	Medial habenula	1923.5	20492	0.0938659	219	Bed nuclei of the stria terminalis, anterior division, anterolateral area	0	0	0
																									220	Declive (VI), molecular layer	0	0	0	220	Lateral habenula	2669	22133	0.120589	220	Bed nuclei of the stria terminalis, anterior division, anteromedial area	0	0	0
																									221	Declive (VI), Purkinje layer	0	0	0	221	Pineal body	0	0	0	221	Bed nuclei of the stria terminalis, anterior division, dorsomedial nucleus	0	0	0
																									222	Declive (VI), granular layer	0	0	0	222	Nucleus circularis	0	0	0	222	Bed nuclei of the stria terminalis, anterior division, fusiform nucleus	0	0	0
																									223	Folium-tuber vermis (VII), molecular layer	0	0	0	223	Paraventricular hypothalamic nucleus, magnocellular division	0	0	0	223	Bed nuclei of the stria terminalis, anterior division, juxtacapsular nucleus	0	0	0
																									224	Folium-tuber vermis (VII), Purkinje layer	0	0	0	224	Paraventricular hypothalamic nucleus, parvicellular division	0	0	0	224	Bed nuclei of the stria terminalis, anterior division, magnocellular nucleus	0	0	0
																									225	Folium-tuber vermis (VII), granular layer	0	0	0	225	Dorsomedial nucleus of the hypothalamus, anterior part	0	0	0	225	Bed nuclei of the stria terminalis, anterior division, oval nucleus	0	0	0
																									226	Pyramus (VIII), molecular layer	0	0	0	226	Dorsomedial nucleus of the hypothalamus, posterior part	0	0	0	226	Bed nuclei of the stria terminalis, anterior division, rhomboid nucleus	0	0	0
																									227	Pyramus (VIII), Purkinje layer	0	0	0	227	Dorsomedial nucleus of the hypothalamus, ventral part	0	0	0	227	Bed nuclei of the stria terminalis, anterior division, ventral nucleus	0	0	0
																									228	Pyramus (VIII), granular layer	0	0	0	228	Anterior hypothalamic nucleus, anterior part	0	0	0	228	Bed nuclei of the stria terminalis, posterior division, dorsal nucleus	0	0	0
																									229	Uvula (IX), molecular layer	0	0	0	229	Anterior hypothalamic nucleus, central part	0	0	0	229	Bed nuclei of the stria terminalis, posterior division, principal nucleus	0	0	0
																									230	Uvula (IX), Purkinje layer	0	0	0	230	Anterior hypothalamic nucleus, dorsal part	0	0	0	230	Bed nuclei of the stria terminalis, posterior division, interfascicular nucleus	0	0	0
																									231	Uvula (IX), granular layer	0	0	0	231	Anterior hypothalamic nucleus, posterior part	0	0	0	231	Bed nuclei of the stria terminalis, posterior division, transverse nucleus	0	0	0
																									232	Nodulus (X), molecular layer	0	0	0	232	Lateral mammillary nucleus	1512	4951	0.305393	232	Bed nuclei of the stria terminalis, posterior division, strial extension	0	0	0
																									233	Nodulus (X), Purkinje layer	0	0	0	233	Medial mammillary nucleus	8132	34601	0.235022	233	Ventral posterolateral nucleus of the thalamus	1793	56111	0.0319545
																									234	Nodulus (X), granular layer	0	0	0	234	Supramammillary nucleus	4778.5	16305	0.29307	234	Ventral posterolateral nucleus of the thalamus, parvicellular part	296.5	6326	0.0468701
																									235	Simple lobule, molecular layer	0	0	0	235	Tuberomammillary nucleus	3279	9174	0.357423	235	Ventral posteromedial nucleus of the thalamus	2635.5	105262	0.0250375
																									236	Simple lobule, Purkinje layer	0	0	0	236	Medial preoptic nucleus, central part	0	0	0	236	Ventral posteromedial nucleus of the thalamus, parvicellular part	734.5	13716	0.0535506
																									237	Simple lobule, granular layer	0	0	0	237	Medial preoptic nucleus, lateral part	0	0	0	237	Medial geniculate complex, dorsal part	197.5	11021	0.0179203
																									238	Crus 1	478	364503	0.00131137	238	Medial preoptic nucleus, medial part	0	0	0	238	Medial geniculate complex, ventral part	1161	17737	0.0654564
																									239	Crus 2	5.5	327206	1.6809e-05	239	Paraventricular hypothalamic nucleus, descending division, dorsal parvicellular part	0	0	0	239	Medial geniculate complex, medial part	206	16021	0.0128581
																									240	Paramedian lobule, molecular layer	0	0	0	240	Paraventricular hypothalamic nucleus, descending division, forniceal part	0	0	0	240	Dorsal part of the lateral geniculate complex, shell	0	0	0
																									241	Paramedian lobule, Purkinje layer	0	0	0	241	Paraventricular hypothalamic nucleus, descending division, lateral parvicellular part	0	0	0	241	Dorsal part of the lateral geniculate complex, core	0	0	0
																									242	Paramedian lobule, granular layer	0	0	0	242	Paraventricular hypothalamic nucleus, descending division, medial parvicellular part, ventral zone	0	0	0	242	Dorsal part of the lateral geniculate complex, ipsilateral zone	0	0	0
																									243	Copula pyramidis, molecular layer	0	0	0	243	Ventromedial hypothalamic nucleus, anterior part	0	0	0	243	Anteromedial nucleus, dorsal part	1245	15662	0.0794918
																									244	Copula pyramidis, Purkinje layer	0	0	0	244	Ventromedial hypothalamic nucleus, central part	0	0	0	244	Anteromedial nucleus, ventral part	1150	10627	0.108215
																									245	Copula pyramidis, granular layer	0	0	0	245	Ventromedial hypothalamic nucleus, dorsomedial part	0	0	0	245	Mediodorsal nucleus of the thalamus, central part	0	0	0
																									246	Paraflocculus, molecular layer	0	0	0	246	Ventromedial hypothalamic nucleus, ventrolateral part	0	0	0	246	Mediodorsal nucleus of the thalamus, lateral part	0	0	0
																									247	Paraflocculus, Purkinje layer	0	0	0	247	Dopaminergic A13 group	0	0	0	247	Mediodorsal nucleus of the thalamus, medial part	0	0	0
																									248	Paraflocculus, granular layer	0	0	0	248	Fields of Forel	1052	15439	0.0681391	248	Ventral part of the lateral geniculate complex, lateral zone	0	0	0
																									249	Flocculus, molecular layer	0	0	0	249	Superior colliculus, motor related, intermediate gray layer, sublayer a	0	0	0	249	Ventral part of the lateral geniculate complex, medial zone	0	0	0
																									250	Flocculus, Purkinje layer	0	0	0	250	Superior colliculus, motor related, intermediate gray layer, sublayer b	0	0	0	250	Paraventricular hypothalamic nucleus, magnocellular division, anterior magnocellular part	0	0	0
																									251	Flocculus, granular layer	0	0	0	251	Superior colliculus, motor related, intermediate gray layer, sublayer c	0	0	0	251	Paraventricular hypothalamic nucleus, magnocellular division, medial magnocellular part	0	0	0
																									252	cuneate fascicle	0	1427	0	252	Interpeduncular nucleus, rostral	0	0	0	252	Paraventricular hypothalamic nucleus, magnocellular division, posterior magnocellular part	0	0	0
																									253	gracile fascicle	0	0	0	253	Interpeduncular nucleus, caudal	0	0	0	253	Paraventricular hypothalamic nucleus, parvicellular division, anterior parvicellular part	0	0	0
																									254	internal arcuate fibers	0	0	0	254	Interpeduncular nucleus, apical	0	0	0	254	Paraventricular hypothalamic nucleus, parvicellular division, medial parvicellular part, dorsal zone	0	0	0
																									255	spinocerebellar tract	0	0	0	255	Interpeduncular nucleus, lateral	0	0	0	255	Paraventricular hypothalamic nucleus, parvicellular division, periventricular part	0	0	0
																									256	olivocerebellar tract	0	0	0	256	Interpeduncular nucleus, intermediate	0	0	0	256	Medial mammillary nucleus, median part	929.5	4967	0.187135
																									257	reticulocerebellar tract	0	0	0	257	Interpeduncular nucleus, dorsomedial	0	0	0	257	Medial mammillary nucleus, lateral part	0	0	0
																									258	precommissural fornix diagonal band	0	0	0	258	Interpeduncular nucleus, dorsolateral	0	0	0	258	Medial mammillary nucleus, medial part	0	0	0
																									259	medial corticohypothalamic tract	72	522	0.137931	259	Interpeduncular nucleus, rostrolateral	0	0	0	259	Medial mammillary nucleus, posterior part	0	0	0
																									260	columns of the fornix	3065	17218	0.178011	260	Nucleus of the lateral lemniscus, dorsal part	0	0	0	260	Medial mammillary nucleus, dorsal part	0	0	0
																									261	dorsal hippocampal commissure	2029	61033	0.0332443	261	Nucleus of the lateral lemniscus, horizontal part	0	0	0	261	Supramammillary nucleus, lateral part	0	0	0
																									262	ventral hippocampal commissure	84	4226	0.019877	262	Nucleus of the lateral lemniscus, ventral part	0	0	0	262	Supramammillary nucleus, medial part	0	0	0
																														263	Koelliker-Fuse subnucleus	120.5	11222	0.0107378	263	Tuberomammillary nucleus, dorsal part	510.5	2243	0.227597
																														264	Parabrachial nucleus, lateral division	0	0	0	264	Tuberomammillary nucleus, ventral part	2768.5	6931	0.399437
																														265	Parabrachial nucleus, medial division	0	0	0	265	Parabrachial nucleus, lateral division, central lateral part	0	0	0
																														266	Superior olivary complex, periolivary region	809	23362	0.0346289	266	Parabrachial nucleus, lateral division, dorsal lateral part	0	0	0
																														267	Superior olivary complex, medial part	150.5	12516	0.0120246	267	Parabrachial nucleus, lateral division, external lateral part	0	0	0
																														268	Superior olivary complex, lateral part	7.5	21655	0.00034634	268	Parabrachial nucleus, lateral division, superior lateral part	0	0	0
																														269	Superior central nucleus raphe, lateral part	0	0	0	269	Parabrachial nucleus, lateral division, ventral lateral part	0	0	0
																														270	Superior central nucleus raphe, medial part	0	0	0	270	Parabrachial nucleus, medial division, external medial part	0	0	0
																														271	Granular lamina of the cochlear nuclei	0	0	0	271	Parabrachial nucleus, medial division, medial medial part	0	0	0
																														272	Cochlear nucleus, subpedunclular granular region	0	0	0	272	Parabrachial nucleus, medial division, ventral medial part	0	0	0
																														273	Dorsal cochlear nucleus	18	39123	0.000460087
																														274	Ventral cochlear nucleus	583	65124	0.00895215
																														275	Cuneate nucleus	156	21342	0.00730953
																														276	Gracile nucleus	117.5	5232	0.022458
																														277	Nucleus of the solitary tract, central part	0	0	0
																														278	Nucleus of the solitary tract, commissural part	0	0	0
																														279	Nucleus of the solitary tract, gelatinous part	0	0	0
																														280	Nucleus of the solitary tract, lateral part	0	0	0
																														281	Nucleus of the solitary tract, medial part	0	0	0
																														282	Spinal nucleus of the trigeminal, oral part, caudal dorsomedial part	0	0	0
																														283	Spinal nucleus of the trigeminal, oral part, middle dorsomedial part, dorsal zone	0	0	0
																														284	Spinal nucleus of the trigeminal, oral part, middle dorsomedial part, ventral zone	0	0	0
																														285	Spinal nucleus of the trigeminal, oral part, rostral dorsomedial part	0	0	0
																														286	Spinal nucleus of the trigeminal, oral part, ventrolateral part	0	0	0
																														287	Nucleus ambiguus, dorsal division	0	1359	0
																														288	Nucleus ambiguus, ventral division	0	1404	0
																														289	Lateral reticular nucleus, magnocellular part	494.5	32803	0.0150748
																														290	Lateral reticular nucleus, parvicellular part	3	3662	0.000819224
																														291	Medullary reticular nucleus, dorsal part	741	69925	0.0105971
																														292	Medullary reticular nucleus, ventral part	819.5	60123	0.0136304
																														293	Paragigantocellular reticular nucleus, dorsal part	0	15277	0
																														294	Paragigantocellular reticular nucleus, lateral part	549	45444	0.0120808
																														295	Nucleus intercalatus	0	0	0
																														296	Nucleus of Roller	6	1943	0.00308801
																														297	Nucleus prepositus	6.5	15398	0.000422133
																														298	Parapyramidal nucleus, deep part	0	0	0
																														299	Parapyramidal nucleus, superficial part	0	0	0
																														300	Lateral vestibular nucleus	9.5	18403	0.00051622
																														301	Medial vestibular nucleus	994	116330	0.00854466
																														302	Spinal vestibular nucleus	118	47927	0.00246208
																														303	Superior vestibular nucleus	161.5	22659	0.00712741
																														304	Lobule II, molecular layer	0	0	0
																														305	Lobule II, Purkinje layer	0	0	0
																														306	Lobule II, granular layer	0	0	0
																														307	Lobule III, molecular layer	0	0	0
																														308	Lobule III, Purkinje layer	0	0	0
																														309	Lobule III, granular layer	0	0	0
																														310	Lobule IV, molecular layer	0	0	0
																														311	Lobule IV, Purkinje layer	0	0	0
																														312	Lobule IV, granular layer	0	0	0
																														313	Lobule V, molecular layer	0	0	0
																														314	Lobule V, Purkinje layer	0	0	0
																														315	Lobule V, granular layer	0	0	0
																														316	Lobules IV-V, molecular layer	0	0	0
																														317	Lobules IV-V, Purkinje layer	0	0	0
																														318	Lobules IV-V, granular layer	0	0	0
																														319	Crus 1, molecular layer	0	0	0
																														320	Crus 1, Purkinje layer	0	0	0
																														321	Crus 1, granular layer	0	0	0
																														322	Crus 2, molecular layer	0	0	0
																														323	Crus 2, Purkinje layer	0	0	0
																														324	Crus 2, granular layer	0	0	0

## Sheet: Sert-NIBS
	Level-1					Level-2					Level-3					Level-4					Level-5					Level-6					Level-7					Level-8					Level-9					Level-10
	Brain regions	Number of axon voxels	Number of brain region voxels	Axon density		Brain regions	Number of axon voxels	Number of brain region voxels	Axon density		Brain regions	Number of axon voxels	Number of brain region voxels	Axon density		Brain regions	Number of axon voxels	Number of brain region voxels	Axon density		Brain regions	Number of axon voxels	Number of brain region voxels	Axon density		Brain regions	Number of axon voxels	Number of brain region voxels	Axon density		Brain regions	Number of axon voxels	Number of brain region voxels	Axon density		Brain regions	Number of axon voxels	Number of brain region voxels	Axon density		Brain regions	Number of axon voxels	Number of brain region voxels	Axon density		Brain regions	Number of axon voxels	Number of brain region voxels	Axon density
1	Basic cell groups and regions	20776931	28774455	0.722062	1	Cerebrum	1.34701e+07	17656111	0.762912	1	Cerebral cortex	10422215	14179177	0.735037	1	Cortical plate	9.89908e+06	13609203	0.727382	1	Isocortex	6.13929e+06	7891055	0.778006	1	Frontal pole, cerebral cortex	44523.3	62227	0.715499	1	Frontal pole, layer 1	5882.33	16219	0.362682	1	Primary motor area, Layer 1	63510.3	85116	0.746162	1	Primary somatosensory area, nose, layer 1	23212.3	25941	0.894813	1	Rostrolateral lateral visual area, layer 1	0	0	0
2	fiber tracts	1.50986e+06	3003500	0.502701	2	Brain stem	6.51469e+06	7673271	0.849011	2	Cerebral nuclei	3.04784e+06	3476934	0.876587	2	Cortical subplate	523131	569974	0.917816	2	Olfactory areas	2.35309e+06	2988743	0.787316	2	Somatomotor areas	1316713	1565276	0.841202	2	Frontal pole, layer 2/3	10837	14978	0.723528	2	Primary motor area, Layer 2/3	195098	236101	0.826333	2	Primary somatosensory area, nose, layer 2/3	39202	40982	0.956566	2	Rostrolateral lateral visual area, layer 2/3	0	0	0
3	ventricular systems	95618.7	382178	0.250194	3	Cerebellum	792188	3445073	0.229948	3	Interbrain	2.05451e+06	2270266	0.904964	3	Striatum	2.51973e+06	2877420	0.875691	3	Hippocampal formation	1406706	2729405	0.515389	3	Somatosensory areas	1.82037e+06	2133260	0.853327	3	Frontal pole, layer 5	0	0	0	3	Primary motor area, Layer 5	182975	209457	0.873567	3	Primary somatosensory area, nose, layer 4	33102	35076	0.943722	3	Rostrolateral lateral visual area, layer 4	0	0	0
4	grooves	0	0	0	4	cranial nerves	261484	790233	0.330895	4	Midbrain	2.19538e+06	2351722	0.93352	4	Pallidum	528104	599514	0.880887	4	Layer 6b, isocortex	0	0	0	4	Gustatory areas	107019	113196	0.945431	4	Frontal pole, layer 6a	0	0	0	4	Primary motor area, Layer 6a	170675	184072	0.927219	4	Primary somatosensory area, nose, layer 5	33913.3	36290	0.934509	4	Rostrolateral lateral visual area,layer 5	0	0	0
5	retina	0	0	0	5	cerebellum related fiber tracts	292932	627720	0.46666	5	Hindbrain	2.2648e+06	3051283	0.742246	5	Thalamus	1.20378e+06	1297712	0.927616	5	Claustrum	33182	35283	0.940453	5	Visceral area	138324	150619	0.91837	5	Frontal pole, layer 6b	0	0	0	5	Primary motor area, Layer 6b	11597.7	11852	0.978541	5	Primary somatosensory area, nose, layer 6a	49532.7	51512	0.961575	5	Rostrolateral lateral visual area, layer 6a	0	0	0
					6	supra-callosal cerebral white matter	0	0	0	6	Cerebellar cortex	674960	3278129	0.205898	6	Hypothalamus	850731	972554	0.874739	6	Endopiriform nucleus	174441	178554	0.976963	6	Auditory areas	333251	371255	0.897633	6	Somatomotor areas, Layer 1	0	0	0	6	Secondary motor area, layer 1	111588	148747	0.750189	6	Primary somatosensory area, nose, layer 6b	3389	3432	0.987471	6	Rostrolateral lateral visual area, layer 6b	0	0	0
					7	lateral forebrain bundle system	556778	887663	0.62724	7	Cerebellar nuclei	91434.3	114157	0.800952	7	Midbrain, sensory related	411111	438991	0.936491	7	Lateral amygdalar nucleus	50704	53680	0.94456	7	Visual areas	520565	861383	0.604336	7	Somatomotor areas, Layer 2/3	0	0	0	7	Secondary motor area, layer 2/3	194818	243488	0.800113	7	Primary somatosensory area, barrel field, layer 1	40818.7	53686	0.760322
					8	extrapyramidal fiber systems	55714.3	78633	0.708536	8	terminal nerve	0	0	0	8	Midbrain, motor related	1.2957e+06	1362923	0.950678	8	Basolateral amygdalar nucleus	112351	121613	0.923838	8	Anterior cingulate area	225799	354549	0.636862	8	Somatomotor areas, Layer 5	0	0	0	8	Secondary motor area, layer 5	243750	289459	0.842087	8	Primary somatosensory area, barrel field, layer 2/3	81923.3	97044	0.844188
					9	medial forebrain bundle system	230074	451212	0.509902	9	vomeronasal nerve	248.333	862	0.28809	9	Midbrain, behavioral state related	101885	116692	0.873108	9	Basomedial amygdalar nucleus	82957.3	95068	0.87261	9	Prelimbic area	133810	154127	0.868182	9	Somatomotor areas, Layer 6a	0	0	0	9	Secondary motor area, layer 6a	138104	152198	0.907395	9	Primary somatosensory area, barrel field, layer 4	68627	82089	0.836007
					10	lateral ventricle	48676.3	236790	0.205568	10	olfactory nerve	98655.7	381763	0.258421	10	Pons	878785	1069305	0.821828	10	Posterior amygdalar nucleus	46780	61821	0.756701	10	Infralimbic area	43536	53963	0.806775	10	Somatomotor areas, Layer 6b	0	0	0	10	Secondary motor area, layer 6b	4597.67	4786	0.960649	10	Primary somatosensory area, barrel field, layer 5	61217	77323	0.791705
					11	interventricular foramen	0	0	0	11	optic nerve	29721	83438	0.356205	11	Medulla	1.38602e+06	1981978	0.69931	11	Striatum dorsal region	1.59012e+06	1665238	0.954893	11	Orbital area	311011	377720	0.82339	11	Primary motor area	623856	726598	0.858598	11	Primary somatosensory area, layer 1	0	0	0	11	Primary somatosensory area, barrel field, layer 6a	74703.3	83045	0.899552
					12	third ventricle	21104	57603	0.36637	12	oculomotor nerve	11614.3	13331	0.871227	12	Cerebellar cortex, molecular layer	0	0	0	12	Striatum ventral region	463487	553542	0.837311	12	Agranular insular area	462499	505435	0.915051	12	Secondary motor area	692857	838678	0.82613	12	Primary somatosensory area, layer 2/3	0	0	0	12	Primary somatosensory area, barrel field, layer 6b	9025.67	9389	0.961302
					13	cerebral aqueduct	7775.33	25997	0.299086	13	trochlear nerve	431.667	448	0.963542	13	Cerebellar cortex, Purkinje layer	0	0	0	13	Lateral septal complex	102511	228015	0.44958	13	Retrosplenial area	270883	672063	0.403062	13	Somatosensory areas, layer 1	0	0	0	13	Primary somatosensory area, layer 4	0	0	0	13	Rostrolateral lateral visual area	0	0	0
					14	fourth ventricle	18042.3	61757	0.29215	14	abducens nerve	0	0	0	14	Cerebellar cortex, granular layer	0	0	0	14	Striatum-like amygdalar nuclei	223759	259061	0.863732	14	Posterior parietal association areas	90617	157056	0.576973	14	Somatosensory areas, layer 2/3	0	0	0	14	Primary somatosensory area, layer 5	0	0	0	14	Primary somatosensory area, lower limb, layer 1	8779	19151	0.458409
					15	central canal, spinal cord/medulla	20.6667	31	0.666667	15	trigeminal nerve	22788	152592	0.149339	15	Vermal regions	334817	1297102	0.258127	15	Pallidum, dorsal region	124727	127214	0.98045	15	Temporal association areas	174643	198801	0.878481	15	Somatosensory areas, layer 4	0	0	0	15	Primary somatosensory area, layer 6a	0	0	0	15	Primary somatosensory area, lower limb, layer 2/3	18556.7	41382	0.448424
					16	grooves of the cerebral cortex	0	0	0	16	facial nerve	6242	6903	0.904245	16	Hemispheric regions	340142	1981027	0.1717	16	Pallidum, ventral region	209532	217115	0.965075	16	Perirhinal area	46893.7	50565	0.927394	16	Somatosensory areas, layer 5	0	0	0	16	Primary somatosensory area, layer 6b	0	0	0	16	Primary somatosensory area, lower limb, layer 4	9762	17474	0.558659
					17	grooves of the cerebellar cortex	0	0	0	17	vestibulocochlear nerve	60446.3	106337	0.568441	17	Fastigial nucleus	22301.3	32062	0.695569	17	Pallidum, medial region	69040	96631	0.714471	17	Ectorhinal area	98837	109560	0.902127	17	Somatosensory areas, layer 6a	0	0	0	17	Primary somatosensory area, nose	182351	193233	0.943686	17	Primary somatosensory area, lower limb, layer 5	22263.3	35564	0.626008
					18	Interpeduncular fossa	0	0	0	18	glossopharyngeal nerve	0	0	0	18	Interposed nucleus	47399	55134	0.859705	18	Pallidum, caudal region	60574.7	86275	0.702111	18	Main olfactory bulb	694515	1053648	0.659153	18	Somatosensory areas, layer 6b	0	0	0	18	Primary somatosensory area, barrel field	336315	402576	0.835407	18	Primary somatosensory area, lower limb, layer 6a	26726	33771	0.791389
										19	vagus nerve	420	599	0.701169	19	Dentate nucleus	17115	21510	0.795676	19	Thalamus, sensory-motor cortex related	408073	427374	0.954839	19	Accessory olfactory bulb	27032	41698	0.64828	19	Primary somatosensory area	1.31691e+06	1555772	0.84647	19	Primary somatosensory area, lower limb	89202.7	150565	0.592453	19	Primary somatosensory area, lower limb, layer 6b	3115.67	3223	0.966698
										20	accessory spinal nerve	0	0	0	20	Vestibulocerebellar nucleus	0	0	0	20	Thalamus, polymodal association cortex related	740715	811504	0.912768	20	Anterior olfactory nucleus	271135	311661	0.869968	20	Supplemental somatosensory area	503453	577488	0.871798	20	Primary somatosensory area, mouth	379965	397621	0.955597	20	Primary somatosensory area, mouth, layer 1	44419.3	50090	0.88679
										21	hypoglossal nerve	0	0	0	21	olfactory nerve layer of main olfactory bulb	35732.3	265144	0.134766	21	Periventricular zone	36110	49804	0.725042	21	Taenia tecta	67295	92431	0.728057	21	Gustatory areas, layer 1	11163	12588	0.886797	21	Primary somatosensory area, upper limb	201095	241336	0.833256	21	Primary somatosensory area, mouth, layer 2/3	90805.7	95921	0.946671
										22	ventral roots	0	0	0	22	lateral olfactory tract, general	22160	67975	0.326002	22	Periventricular region	94956.7	131182	0.723854	22	Dorsal peduncular area	24037	32116	0.748443	22	Gustatory areas, layer 2/3	24477.3	25735	0.95113	22	Primary somatosensory area, trunk	56280	89647	0.627796	22	Primary somatosensory area, mouth, layer 4	59391	60615	0.979807
										23	dorsal roots	30917	43960	0.703298	23	anterior commissure, olfactory limb	40763.3	48644	0.837993	23	Hypothalamic medial zone	218116	246143	0.886137	23	Piriform area	705707	740202	0.953398	23	Gustatory areas, layer 4	9087.67	9427	0.964004	23	Primary somatosensory area, unassigned	0	0	0	23	Primary somatosensory area, mouth, layer 5	74321	77950	0.953445
										24	spinothalamic tract	0	0	0	24	accessory optic tract	0	0	0	24	Hypothalamic lateral zone	343458	363918	0.943778	24	Nucleus of the lateral olfactory tract	17891.3	20395	0.877241	24	Gustatory areas, layer 5	32460.3	34860	0.931163	24	Supplemental somatosensory area, layer 1	67638.7	79837	0.84721	24	Primary somatosensory area, mouth, layer 6a	103936	105706	0.983255
										25	cerebellar commissure	2426	4378	0.554134	25	brachium of the superior colliculus	8271	12763	0.648045	25	Median eminence	1039.67	5077	0.20478	25	Cortical amygdalar area	171059	208963	0.818609	25	Gustatory areas, layer 6a	27451.7	28068	0.978041	25	Supplemental somatosensory area, layer 2/3	115733	137269	0.843113	25	Primary somatosensory area, mouth, layer 6b	7092.33	7339	0.96639
										26	cerebellar peduncles	79809	180381	0.442447	26	superior colliculus commissure	1631.33	1753	0.930595	26	Superior colliculus, sensory related	130153	138134	0.942223	26	Piriform-amygdalar area	67155	76240	0.880837	26	Gustatory areas, layer 6b	2379	2518	0.944797	26	Supplemental somatosensory area, layer 4	62762.3	74614	0.84116	26	Primary somatosensory area, upper limb, layer 1	19863	29562	0.67191
										27	arbor vitae	210697	442961	0.475656	27	optic chiasm	935.333	19633	0.0476409	27	Inferior colliculus	265733	284601	0.933704	27	Postpiriform transition area	82674.7	89508	0.923657	27	Visceral area, layer 1	19736	21663	0.911046	27	Supplemental somatosensory area, layer 5	120275	139873	0.859885	27	Primary somatosensory area, upper limb, layer 2/3	47532	62626	0.758982
										28	corpus callosum	309727	499495	0.62008	28	optic tract	18741.3	44749	0.41881	28	Nucleus of the brachium of the inferior colliculus	5381.67	5607	0.959812	28	Hippocampal region	666829	1518839	0.439039	28	Visceral area, layer 2/3	28880.3	34556	0.835755	28	Supplemental somatosensory area, layer 6a	124124	132739	0.935101	28	Primary somatosensory area, upper limb, layer 4	29001	33490	0.86596
										29	corticospinal tract	138138	236497	0.584102	29	tectothalamic pathway	0	0	0	29	Nucleus sagulum	6156.67	6286	0.979425	29	Retrohippocampal region	727635	1183617	0.614755	29	Visceral area, layer 4	10266	11677	0.879164	29	Supplemental somatosensory area, layer 6b	12919.7	13156	0.982036	29	Primary somatosensory area, upper limb, layer 5	44810.7	50676	0.884258
										30	thalamus related	108913	151671	0.718087	30	medial longitudinal fascicle	8362	9452	0.88468	30	Parabigeminal nucleus	2722.33	2852	0.954535	30	Endopiriform nucleus, dorsal part	113161	116294	0.973057	30	Visceral area, layer 5	42314	45196	0.936233	30	Dorsal auditory area, layer 1	9649	12598	0.765915	30	Primary somatosensory area, upper limb, layer 6a	55287.3	60229	0.917952
										31	cerebral nuclei related	6672.33	7192	0.927744	31	posterior commissure	2775.33	3358	0.826484	31	Midbrain trigeminal nucleus	595.333	606	0.982398	31	Endopiriform nucleus, ventral part	61280	62260	0.98426	31	Visceral area, layer 6a	33928.7	34317	0.988684	31	Dorsal auditory area, layer 2/3	17143.7	20957	0.81804	31	Primary somatosensory area, upper limb, layer 6b	4600.67	4753	0.96795
										32	tectospinal pathway	24691.7	32639	0.756508	32	trochlear nerve decussation	0	0	0	32	Subcommissural organ	0	0	0	32	Basolateral amygdalar nucleus, anterior part	47359.7	49305	0.960545	32	Visceral area, layer 6b	3199	3210	0.996573	32	Dorsal auditory area, layer 4	6882.67	8479	0.811731	32	Primary somatosensory area, trunk, layer 1	7108	13081	0.543384
										33	rubrospinal tract	24350.3	38802	0.627554	33	motor root of the trigeminal nerve	646.333	3816	0.169375	33	Substantia nigra, reticular part	88526.3	99080	0.893483	33	Basolateral amygdalar nucleus, posterior part	42332	45512	0.930128	33	Dorsal auditory area	66389.7	77718	0.854238	33	Dorsal auditory area, layer 5	19246.7	21944	0.877081	33	Primary somatosensory area, trunk, layer 2/3	14732.3	27121	0.543208
										34	central tegmental bundle	0	0	0	34	sensory root of the trigeminal nerve	22141.7	148776	0.148826	34	Ventral tegmental area	25479.7	27365	0.931104	34	Basolateral amygdalar nucleus, ventral part	22659	26796	0.845611	34	Primary auditory area	127669	137716	0.927043	34	Dorsal auditory area, layer 6a	11618.7	11802	0.984466	34	Primary somatosensory area, trunk, layer 4	6082.67	9766	0.622841
										35	retriculospinal tract	0	0	0	35	intermediate nerve	0	0	0	35	Paranigral nucleus	0	0	0	35	Basomedial amygdalar nucleus, anterior part	44905.3	49159	0.913471	35	Posterior auditory area	32809	39164	0.837734	35	Dorsal auditory area, layer 6b	1849	1938	0.954076	35	Primary somatosensory area, trunk, layer 5	14672	22607	0.649003
										36	vestibulospinal pathway	0	0	0	36	genu of the facial nerve	1751	1845	0.949051	36	Midbrain reticular nucleus, retrorubral area	8697	8846	0.983156	36	Basomedial amygdalar nucleus, posterior part	38052	45909	0.828857	36	Ventral auditory area	106383	116657	0.911933	36	Laterolateral anterior visual area	0	0	0	36	Primary somatosensory area, trunk, layer 6a	11775	14877	0.79149
										37	cerebrum related	190742	398629	0.478495	37	efferent cochleovestibular bundle	0	0	0	37	Midbrain reticular nucleus	314569	329045	0.956005	37	Caudoputamen	1.59012e+06	1665238	0.954893	37	Visual areas, layer 1	0	0	0	37	Primary auditory area, layer 1	20287.7	24226	0.837434	37	Primary somatosensory area, trunk, layer 6b	1910	2195	0.870159
										38	hypothalamus related	39332	52583	0.747998	38	vestibular nerve	9081.67	16023	0.566789	38	Superior colliculus, motor related	349371	362060	0.964953	38	Nucleus accumbens	229976	281489	0.816999	38	Visual areas, layer 2/3	0	0	0	38	Primary auditory area, layer 2/3	27832.7	30166	0.92265	38	Primary somatosensory area, unassigned, layer 1	0	0	0
										39	rhinocele	0	0	0	39	cochlear nerve	51364.7	90314	0.568734	39	Periaqueductal gray	282696	300258	0.94151	39	Fundus of striatum	26990	27633	0.976731	39	Visual areas, layer 4	0	0	0	39	Primary auditory area, layer 4	13879.7	15023	0.923894	39	Primary somatosensory area, unassigned, layer 2/3	0	0	0
										40	subependymal zone	3578.67	8738	0.409552	40	solitary tract	420	599	0.701169	40	Pretectal region	129674	133081	0.974397	40	Olfactory tubercle	206520	244420	0.84494	40	Visual areas, layer 5	0	0	0	40	Primary auditory area, layer 5	44074.7	45730	0.963802	40	Primary somatosensory area, unassigned, layer 4	0	0	0
										41	choroid plexus	15848	92456	0.171411	41	cervicothalamic tract	30917	43960	0.703298	41	Intercollicular nucleus	0	0	0	41	Lateral strip of striatum	0	0	0	41	Visual areas, layer 6a	0	0	0	41	Primary auditory area, layer 6a	18722	19087	0.980877	41	Primary somatosensory area, unassigned, layer 5	0	0	0
										42	choroid fissure	0	0	0	42	lateral spinothalamic tract	0	0	0	42	Cuneiform nucleus	32516.7	35272	0.921883	42	Lateral septal nucleus	88179.7	195287	0.451539	42	Visual areas, layer 6b	0	0	0	42	Primary auditory area, layer 6b	2872	3484	0.82434	42	Primary somatosensory area, unassigned, layer 6a	0	0	0
										43	lateral recess	8566.33	29653	0.288886	43	ventral spinothalamic tract	0	0	0	43	Red nucleus	48634.7	50443	0.964151	43	Septofimbrial nucleus	13020	30348	0.429023	43	Anterolateral visual area	36306.3	48435	0.749589	43	Posterior auditory area, layer 1	5089	7221	0.70475	43	Primary somatosensory area, unassigned, layer 6b	0	0	0
										44	endorhinal groove	0	0	0	44	spinocervical tract	0	0	0	44	Oculomotor nucleus	1966.33	2084	0.943538	44	Septohippocampal nucleus	1311.33	2380	0.55098	44	Anteromedial visual area	24312.7	50601	0.480478	44	Posterior auditory area, layer 2/3	7750.67	9377	0.826561	44	Laterolateral anterior visual area, layer 1	0	0	0
										45	hippocampal fissure	0	0	0	45	spino-olivary pathway	0	0	0	45	Medial accesory oculomotor nucleus	0	0	0	45	Anterior amygdalar area	30595.7	31652	0.966627	45	Lateral visual area	54921	78459	0.699996	45	Posterior auditory area, layer 4	3999.67	4768	0.838856	45	Laterolateral anterior visual area, layer 2/3	0	0	0
										46	rhinal fissure	0	0	0	46	spinoreticular pathway	0	0	0	46	Edinger-Westphal nucleus	1615.67	1664	0.970954	46	Bed nucleus of the accessory olfactory tract	739.333	1603	0.461219	46	Primary visual area	264072	452664	0.583374	46	Posterior auditory area, layer 5	10531.3	11609	0.90717	46	Laterolateral anterior visual area, layer 4	0	0	0
										47	rhinal incisure	0	0	0	47	spinovestibular pathway	0	0	0	47	Trochlear nucleus	453.333	454	0.998532	47	Central amygdalar nucleus	80628.3	84333	0.956071	47	Posterolateral visual area	25628.3	50745	0.505042	47	Posterior auditory area, layer 6a	4518	5049	0.894831	47	Laterolateral anterior visual area,layer 5	0	0	0
										48	precentral fissure	0	0	0	48	spinotectal pathway	0	0	0	48	Paratrochlear nucleus	0	0	0	48	Intercalated amygdalar nucleus	10991.7	11701	0.939378	48	posteromedial visual area	29290.7	66859	0.438096	48	Posterior auditory area, layer 6b	920.333	1140	0.80731	48	Laterolateral anterior visual area, layer 6a	0	0	0
										49	preculminate fissure	0	0	0	49	spinohypothalamic pathway	0	0	0	49	Ventral tegmental nucleus	1986	2418	0.82134	49	Medial amygdalar nucleus	100804	129772	0.77678	49	Laterointermediate area	0	0	0	49	Ventral auditory area, layer 1	15409	18571	0.829735	49	Laterolateral anterior visual area, layer 6b	0	0	0
										50	primary fissure	0	0	0	50	spinotelenchephalic pathway	0	0	0	50	Anterior tegmental nucleus	2346.67	2757	0.851167	50	Globus pallidus, external segment	98262.3	100114	0.981504	50	Postrhinal area	0	0	0	50	Ventral auditory area, layer 2/3	21885	24722	0.885244	50	Mediomedial anterior visual area, layer 1	0	0	0
										51	posterior superior fissure	0	0	0	51	superior cerebelar peduncles	41178	54831	0.750999	51	Lateral terminal nucleus of the accessory optic tract	993.667	1147	0.866318	51	Globus pallidus, internal segment	26464.7	27100	0.976556	51	Anterior cingulate area, layer 1	0	0	0	51	Ventral auditory area, layer 4	12150	13693	0.887315	51	Mediomedial anterior visual area, layer 2/3	0	0	0
										52	prepyramidal fissure	0	0	0	52	middle cerebellar peduncle	18924	69910	0.270691	52	Dorsal terminal nucleus of the accessory optic tract	651.333	725	0.898391	52	Substantia innominata	186755	193782	0.963736	52	Anterior cingulate area, layer 2/3	0	0	0	52	Ventral auditory area, layer 5	37169	38671	0.96116	52	Mediomedial anterior visual area, layer 4	0	0	0
										53	secondary fissure	0	0	0	53	inferior cerebellar peduncle	19707	55640	0.354188	53	Medial terminal nucleus of the accessory optic tract	2687	2753	0.976026	53	Magnocellular nucleus	22777.7	23333	0.9762	53	Anterior cingulate area, layer 5	0	0	0	53	Ventral auditory area, layer 6a	17447	18104	0.96371	53	Mediomedial anterior visual area,layer 5	0	0	0
										54	posterolateral fissure	0	0	0	54	trigeminocerebellar tract	0	0	0	54	Substantia nigra, lateral part	0	0	0	54	Medial septal complex	58801	73827	0.79647	54	Anterior cingulate area, layer 6a	0	0	0	54	Ventral auditory area, layer 6b	2323.33	2896	0.802256	54	Mediomedial anterior visual area, layer 6a	0	0	0
										55	nodular fissure	0	0	0	55	corpus callosum, anterior forceps	88217.7	110753	0.796526	55	Substantia nigra, compact part	12210.7	12629	0.966875	55	Triangular nucleus of septum	10239	22804	0.449	55	Anterior cingulate area, layer 6b	0	0	0	55	Anterolateral visual area, layer 1	4395	7502	0.585844	55	Mediomedial anterior visual area, layer 6b	0	0	0
										56	simple fissure	0	0	0	56	corpus callosum, extreme capsule	5879	5982	0.982782	56	Pedunculopontine nucleus	55137.7	56987	0.967548	56	Bed nuclei of the stria terminalis	60287.7	85792	0.702719	56	Anterior cingulate area, dorsal part	136232	200306	0.680121	56	Anterolateral visual area, layer 2/3	8830	12714	0.69451	56	Mediomedial posterior visual area, layer 1	0	0	0
										57	intercrural fissure	0	0	0	57	genu of corpus callosum	32011.7	53119	0.602641	57	Midbrain raphe nuclei	34536.3	47076	0.733629	57	Bed nucleus of the anterior commissure	287	483	0.594203	57	Anterior cingulate area, ventral part	89566.3	154243	0.580683	57	Anterolateral visual area, layer 4	4625	6639	0.696641	57	Mediomedial posterior visual area, layer 2/3	0	0	0
										58	ansoparamedian fissure	0	0	0	58	corpus callosum, posterior forceps	37687.7	87205	0.432173	58	Pons, sensory related	196073	245954	0.797195	58	Ventral group of the dorsal thalamus	298112	310937	0.958755	58	Prelimbic area, layer 1	26635.7	33240	0.801314	58	Anterolateral visual area, layer 5	10485	13011	0.805857	58	Mediomedial posterior visual area, layer 4	0	0	0
										59	intraparafloccular fissure	0	0	0	59	corpus callosum, rostrum	0	0	0	59	Pons, motor related	317471	370769	0.856251	59	Subparafascicular nucleus	12885	13046	0.987659	59	Prelimbic area, layer 2	0	0	0	59	Anterolateral visual area, layer 6a	6616.33	7147	0.92575	59	Mediomedial posterior visual area,layer 5	0	0	0
										60	paramedian sulcus	0	0	0	60	corpus callosum, body	0	0	0	60	Pons, behavioral state related	198036	221236	0.895133	60	Subparafascicular area	8322.33	8454	0.984426	60	Prelimbic area, layer 2/3	22348	26811	0.833538	60	Anterolateral visual area, layer 6b	1355	1422	0.952883	60	Mediomedial posterior visual area, layer 6a	0	0	0
										61	parafloccular sulcus	0	0	0	61	corpus callosum, splenium	19551.3	47793	0.409084	61	Medulla, sensory related	350009	507908	0.68912	61	Peripeduncular nucleus	3548	3932	0.90234	61	Prelimbic area, layer 5	55885	63042	0.886473	61	Anteromedial visual area, layer 1	3372.33	8602	0.392041	61	Mediomedial posterior visual area, layer 6b	0	0	0
															62	internal capsule	108967	134366	0.810972	62	Medulla, motor related	866637	1119368	0.77422	62	Geniculate group, dorsal thalamus	85205.7	91005	0.936275	62	Prelimbic area, layer 6a	27703	29663	0.933924	62	Anteromedial visual area, layer 2/3	5012.67	13301	0.376864	62	Medial visual area, layer 1	0	0	0
															63	cerebal peduncle	20306.3	56468	0.359608	63	Medulla, behavioral state related	7817.67	14448	0.54109	63	Lateral group of the dorsal thalamus	189370	197105	0.960755	63	Prelimbic area, layer 6b	1238.67	1371	0.903477	63	Anteromedial visual area, layer 4	1499	3859	0.388443	63	Medial visual area, layer 2/3	0	0	0
															64	corticotectal tract	0	0	0	64	Lingula (I)	1319.67	7751	0.170258	64	Anterior group of the dorsal thalamus	121981	138143	0.883008	64	Infralimbic area, layer 1	7410.33	9609	0.771187	64	Anteromedial visual area, layer 5	7220	14542	0.496493	64	Medial visual area, layer 4	0	0	0
															65	corticorubral tract	0	0	0	65	Central lobule	99141.7	260812	0.380127	65	Medial group of the dorsal thalamus	124173	128847	0.963727	65	Infralimbic area, layer 2	0	0	0	65	Anteromedial visual area, layer 6a	6034.67	8702	0.69348	65	Medial visual area,layer 5	0	0	0
															66	corticopontine tract	0	0	0	66	Culmen	125186	430441	0.290831	66	Midline group of the dorsal thalamus	65461.7	75891	0.862575	66	Infralimbic area, layer 2/3	6696.33	9157	0.73128	66	Anteromedial visual area, layer 6b	1174	1595	0.73605	66	Medial visual area, layer 6a	0	0	0
															67	corticobulbar tract	0	0	0	67	Declive (VI)	39127.7	213303	0.183437	67	Intralaminar nuclei of the dorsal thalamus	100307	102789	0.975853	67	Infralimbic area, layer 5	17339.7	21394	0.810492	67	Lateral visual area, layer 1	6508.33	11854	0.549041	67	Medial visual area, layer 6b	0	0	0
															68	pyramid	4181.33	35873	0.116559	68	Folium-tuber vermis (VII)	10966	67534	0.162377	68	Reticular nucleus of the thalamus	82582.7	92624	0.89159	68	Infralimbic area, layer 6a	11490.7	13114	0.876214	68	Lateral visual area, layer 2/3	13140	19298	0.6809	68	Cortical amygdalar area, posterior part, lateral zone, layers 1-2	0	0	0
															69	pyramidal decussation	402.667	4412	0.0912662	69	Pyramus (VIII)	15686.7	79865	0.196415	69	Geniculate group, ventral thalamus	27715.3	33480	0.827818	69	Infralimbic area, layer 6b	599	689	0.869376	69	Lateral visual area, layer 4	8053.67	11472	0.702028	69	Cortical amygdalar area, posterior part, lateral zone, layers 1-3	0	0	0
															70	corticospinal tract, crossed	0	0	0	70	Uvula (IX)	29483	140247	0.210222	70	Epithalamus	29123.7	42625	0.683253	70	Orbital area, layer 1	0	0	0	70	Lateral visual area, layer 5	14949	20110	0.743362	70	Cortical amygdalar area, posterior part, lateral zone, layer 1	0	0	0
															71	corticospinal tract, uncrossed	0	0	0	71	Nodulus (X)	13907	97149	0.143151	71	Supraoptic nucleus	1632	2998	0.544363	71	Orbital area, layer 2/3	0	0	0	71	Lateral visual area, layer 6a	10437.7	13260	0.787154	71	Cortical amygdalar area, posterior part, lateral zone, layer 2	0	0	0
															72	external medullary lamina of the thalamus	6606.67	7079	0.933277	72	Simple lobule	68975	364470	0.189247	72	Accessory supraoptic group	305.333	388	0.786942	72	Orbital area, layer 5	0	0	0	72	Lateral visual area, layer 6b	1832.33	2465	0.74334	72	Cortical amygdalar area, posterior part, lateral zone, layer 3	0	0	0
															73	internal medullary lamina of the thalamus	0	0	0	73	Ansiform lobule	124064	691709	0.179358	73	Paraventricular hypothalamic nucleus	11259.7	12076	0.9324	73	Orbital area, layer 6a	0	0	0	73	Primary visual area, layer 1	37316	80747	0.462135	73	Cortical amygdalar area, posterior part, medial zone, layers 1-2	0	0	0
															74	middle thalamic commissure	0	0	0	74	Paramedian lobule	44403.7	312452	0.142114	74	Periventricular hypothalamic nucleus, anterior part	1967.33	3191	0.616526	74	Orbital area, layer 6b	0	0	0	74	Primary visual area, layer 2/3	71368	127983	0.557637	74	Cortical amygdalar area, posterior part, medial zone, layers 1-3	0	0	0
															75	thalamic peduncles	0	0	0	75	Copula pyramidis	44109.3	160428	0.274948	75	Periventricular hypothalamic nucleus, intermediate part	7961	12826	0.620692	75	Orbital area, lateral part	150776	174531	0.86389	75	Primary visual area, layer 4	39430.3	65560	0.601439	75	Cortical amygdalar area, posterior part, medial zone, layer 1	0	0	0
															76	optic radiation	0	0	0	76	Paraflocculus	45572	366493	0.124346	76	Arcuate hypothalamic nucleus	12984.7	18325	0.708577	76	Orbital area, medial part	70379.7	89466	0.786664	76	Primary visual area, layer 5	63293	99343	0.637116	76	Cortical amygdalar area, posterior part, medial zone, layer 2	0	0	0
															77	auditory radiation	0	0	0	77	Flocculus	13018.7	85475	0.15231	77	Anterodorsal preoptic nucleus	4678.67	6385	0.732759	77	Orbital area, ventral part	0	0	0	77	Primary visual area, layer 6a	45377.7	68387	0.663542	77	Cortical amygdalar area, posterior part, medial zone, layer 3	0	0	0
															78	pallidothalamic pathway	0	0	0	78	lateral olfactory tract, body	16334.3	57927	0.281981	78	Anterior hypothalamic area	0	0	0	78	Orbital area, ventrolateral part	89855.7	113723	0.790127	78	Primary visual area, layer 6b	7287.33	10644	0.684642	78	Field CA1, stratum lacunosum-moleculare	0	0	0
															79	nigrostriatal tract	6672.33	7192	0.927744	79	dorsal limb	5825.67	10048	0.579784	79	Anteroventral preoptic nucleus	5194	5898	0.880638	79	Agranular insular area, dorsal part	211946	238486	0.888715	79	Posterolateral visual area, layer 1	5676	12115	0.46851	79	Field CA1, stratum oriens	0	0	0
															80	nigrothalamic fibers	0	0	0	80	accessory olfactory tract	0	0	0	80	Anteroventral periventricular nucleus	7891	11711	0.673811	80	Agranular insular area, posterior part	149611	155849	0.959974	80	Posterolateral visual area, layer 2/3	6207.67	13341	0.465307	80	Field CA1, pyramidal layer	0	0	0
															81	pallidotegmental fascicle	0	0	0	81	midbrain tract of the trigeminal nerve	0	0	0	81	Dorsomedial nucleus of the hypothalamus	17946	24068	0.745637	81	Agranular insular area, ventral part	100942	111100	0.908569	81	Posterolateral visual area, layer 4	1220.33	2308	0.528741	81	Field CA1, stratum radiatum	0	0	0
															82	striatonigral pathway	0	0	0	82	spinal tract of the trigeminal nerve	20963.3	104258	0.201072	82	Median preoptic nucleus	1753.33	2595	0.675658	82	Retrosplenial area, lateral agranular part	63375	150743	0.420418	82	Posterolateral visual area, layer 5	8165.67	15560	0.524786	82	Field CA2, stratum lacunosum-moleculare	0	0	0
															83	subthalamic fascicle	0	0	0	83	trapezoid body	5742.33	19238	0.298489	83	Medial preoptic area	30278.3	35645	0.849441	83	Retrosplenial area, dorsal part	92040.7	242928	0.37888	83	Posterolateral visual area, layer 6a	4021	6870	0.585298	83	Field CA2, stratum oriens	0	0	0
															84	direct tectospinal pathway	1	1	1	84	intermediate acoustic stria	0	0	0	84	Vascular organ of the lamina terminalis	405.667	560	0.724405	84	Retrosplenial area, ventral part	115467	278392	0.414765	84	Posterolateral visual area, layer 6b	337.667	551	0.612825	84	Field CA2, pyramidal layer	0	0	0
															85	doral tegmental decussation	406.333	445	0.913109	85	dorsal acoustic stria	769	773	0.994825	85	Posterodorsal preoptic nucleus	594.333	743	0.79991	85	Posterior parietal association areas, layer 1	0	0	0	85	posteromedial visual area, layer 1	4644.67	12049	0.385482	85	Field CA2, stratum radiatum	0	0	0
															86	crossed tectospinal pathway	24284.3	32193	0.754336	86	lateral lemniscus	34177.3	53354	0.640577	86	Parastrial nucleus	5255.33	6173	0.851342	86	Posterior parietal association areas, layer 2/3	0	0	0	86	posteromedial visual area, layer 2/3	7171	18770	0.382046	86	Field CA3, stratum lacunosum-moleculare	0	0	0
															87	ventral tegmental decussation	2221	2380	0.933193	87	inferior colliculus commissure	1112.67	1152	0.965856	87	Suprachiasmatic preoptic nucleus	0	0	0	87	Posterior parietal association areas, layer 4	0	0	0	87	posteromedial visual area, layer 4	2650.67	6309	0.420141	87	Field CA3, stratum lucidum	0	0	0
															88	rubroreticular tract	0	0	0	88	brachium of the inferior colliculus	9563.33	15797	0.605389	88	Periventricular hypothalamic nucleus, posterior part	3528	8126	0.434162	88	Posterior parietal association areas, layer 5	0	0	0	88	posteromedial visual area, layer 5	8127	18275	0.444706	88	Field CA3, stratum oriens	0	0	0
															89	retriculospinal tract, lateral part	0	0	0	89	dorsolateral fascicle	0	0	0	89	Periventricular hypothalamic nucleus, preoptic part	4298.33	9158	0.469353	89	Posterior parietal association areas, layer 6a	0	0	0	89	posteromedial visual area, layer 6a	5646.33	9662	0.584386	89	Field CA3, pyramidal layer	0	0	0
															90	retriculospinal tract, medial part	0	0	0	90	dorsal commissure of the spinal cord	0	0	0	90	Subparaventricular zone	5074	7008	0.72403	90	Posterior parietal association areas, layer 6b	0	0	0	90	posteromedial visual area, layer 6b	1051	1794	0.585842	90	Field CA3, stratum radiatum	0	0	0
															91	amygdalar capsule	10236.7	10521	0.972975	91	ventral commissure of the spinal cord	0	0	0	91	Suprachiasmatic nucleus	2407.67	4229	0.569323	91	Anterior area	0	0	0	91	Laterointermediate area, layer 1	0	0	0	91	Dentate gyrus crest, molecular layer	0	0	0
															92	ansa peduncularis	0	0	0	92	fasciculus proprius	0	0	0	92	Subfornical organ	530.333	1382	0.383743	92	Rostrolateral visual area	41540	65025	0.638831	92	Laterointermediate area, layer 2/3	0	0	0	92	Dentate gyrus crest, polymorph layer	0	0	0
															93	anterior commissure, temporal limb	11441.7	13607	0.840866	93	dorsal column	983.333	1427	0.689091	93	Ventromedial preoptic nucleus	0	0	0	93	Temporal association areas, layer 1	27839	34006	0.81865	93	Laterointermediate area, layer 4	0	0	0	93	Dentate gyrus crest, granule cell layer	0	0	0
															94	cingulum bundle	59187.3	80922	0.731412	94	medial lemniscus	29933.7	42533	0.703775	94	Ventrolateral preoptic nucleus	3122	4291	0.727569	94	Temporal association areas, layer 2/3	39266.3	44795	0.876578	94	Laterointermediate area, layer 5	0	0	0	94	Dentate gyrus lateral blade, molecular layer	0	0	0
															95	fornix system	92763.7	271708	0.341409	95	hypothalamohypophysial tract	0	0	0	95	Anterior hypothalamic nucleus	39970.3	45466	0.879126	95	Temporal association areas, layer 4	17714.7	19976	0.886797	95	Laterointermediate area, layer 6a	0	0	0	95	Dentate gyrus lateral blade, polymorph layer	0	0	0
															96	longitudinal association bundle	0	0	0	96	superior cerebellar peduncle decussation	2729.33	3004	0.908566	96	Mammillary body	56891	65031	0.874829	96	Temporal association areas, layer 5	56762	60878	0.932389	96	Laterointermediate area, layer 6b	0	0	0	96	Dentate gyrus lateral blade, granule cell layer	0	0	0
															97	stria terminalis	17112.7	21871	0.782436	97	uncinate fascicle	4511.67	5431	0.830725	97	Medial preoptic nucleus	20254.3	25896	0.782141	97	Temporal association areas, layer 6a	29478	33590	0.877583	97	Postrhinal area, layer 1	0	0	0	97	Dentate gyrus medial blade, molecular layer	0	0	0
															98	medial forebrain bundle	2782	3186	0.873195	98	ventral spinocerebellar tract	6448.33	18263	0.353082	98	Dorsal premammillary nucleus	8163	8433	0.967983	98	Temporal association areas, layer 6b	3583	5556	0.644888	98	Postrhinal area, layer 2/3	0	0	0	98	Dentate gyrus medial blade, polymorph layer	0	0	0
															99	ventrolateral hypothalamic tract	0	0	0	99	dorsal spinocerebellar tract	607	9396	0.064602	99	Ventral premammillary nucleus	10793.7	12528	0.861563	99	Perirhinal area, layer 1	13439.3	14224	0.944835	99	Postrhinal area, layer 4	0	0	0	99	Dentate gyrus medial blade, granule cell layer	0	0	0
															100	preoptic commissure	0	0	0	100	cuneocerebellar tract	0	0	0	100	Paraventricular hypothalamic nucleus, descending division	8220	8369	0.982196	100	Perirhinal area, layer 2/3	20257.7	21305	0.950841	100	Postrhinal area, layer 5	0	0	0	100	Entorhinal area, lateral part, layer 1	52462.3	62794	0.835467
															101	supraoptic commissures	647	1672	0.386962	101	juxtarestiform body	0	0	0	101	Ventromedial hypothalamic nucleus	31334.7	35169	0.890974	101	Perirhinal area, layer 5	10344.3	10756	0.961727	101	Postrhinal area, layer 6a	0	0	0	101	Entorhinal area, lateral part, layer 2	85693.3	102602	0.835201
															102	premammillary commissure	0	0	0	102	bulbocerebellar tract	0	0	0	102	Posterior hypothalamic nucleus	42489.3	45251	0.93897	102	Perirhinal area, layer 6a	2444	3437	0.711085	102	Postrhinal area, layer 6b	0	0	0	102	Entorhinal area, lateral part, layer 2/3	0	0	0
															103	supramammillary decussation	0	0	0	103	external capsule	41024.3	56036	0.732107	103	Lateral hypothalamic area	128375	132570	0.968354	103	Perirhinal area, layer 6b	408.333	843	0.484381	103	Anterior cingulate area, dorsal part, layer 1	22183.7	38133	0.581745	103	Entorhinal area, lateral part, layer 2a	0	0	0
															104	propriohypothalamic pathways	0	0	0	104	alveus	33455.3	89379	0.374309	104	Lateral preoptic area	33781	35519	0.951068	104	Ectorhinal area/Layer 1	14087.3	16685	0.844311	104	Anterior cingulate area, dorsal part, layer 2/3	25841.3	39098	0.660937	104	Entorhinal area, lateral part, layer 2b	0	0	0
															105	periventricular bundle of the hypothalamus	0	0	0	105	dorsal fornix	997.667	2395	0.416562	105	Preparasubthalamic nucleus	807	816	0.988971	105	Ectorhinal area/Layer 2/3	28430.3	30445	0.933826	105	Anterior cingulate area, dorsal part, layer 5	51684	76687	0.67396	105	Entorhinal area, lateral part, layer 3	74326	84281	0.881883
															106	mammillary related	15614.7	16710	0.93445	106	fimbria	18575.3	96935	0.191627	106	Parasubthalamic nucleus	10281.7	10628	0.967413	106	Ectorhinal area/Layer 5	32640.7	33862	0.963932	106	Anterior cingulate area, dorsal part, layer 6a	35167	44804	0.784908	106	Entorhinal area, lateral part, layer 4	0	0	0
															107	dorsal thalamus related	0	0	0	107	precommissural fornix, general	0	0	0	107	Perifornical nucleus	0	0	0	107	Ectorhinal area/Layer 6a	21417	24962	0.857984	107	Anterior cingulate area, dorsal part, layer 6b	1356.33	1584	0.856271	107	Entorhinal area, lateral part, layer 4/5	0	0	0
															108	epithalamus related	20288.3	31015	0.654146	108	postcommissural fornix	14300	17740	0.806088	108	Retrochiasmatic area	7236.67	9449	0.765866	108	Ectorhinal area/Layer 6b	2261.67	3606	0.627195	108	Anterior cingulate area, ventral part, layer 1	17564.7	30297	0.579749	108	Entorhinal area, lateral part, layer 5	81297.7	91401	0.889461
															109	midbrain related	0	0	0	109	hippocampal commissures	25435.3	65259	0.38976	109	Subthalamic nucleus	11092	12463	0.889994	109	Main olfactory bulb, glomerular layer	0	0	0	109	Anterior cingulate area, ventral part, layer 2/3	19431.7	32601	0.596045	109	Entorhinal area, lateral part, layer 5/6	0	0	0
																				110	perforant path	0	0	0	110	Tuberal nucleus	30215.3	33500	0.90195	110	Main olfactory bulb, granule layer	0	0	0	110	Anterior cingulate area, ventral part, layer 5	34246.3	64153	0.533823	110	Entorhinal area, lateral part, layer 6a	51154.7	67154	0.761752
																				111	angular path	0	0	0	111	Zona incerta	108161	115245	0.938531	111	Main olfactory bulb, inner plexiform layer	0	0	0	111	Anterior cingulate area, ventral part, 6a	15567.7	23226	0.670269	111	Entorhinal area, lateral part, layer 6b	0	0	0
																				112	commissural branch of stria terminalis	0	0	0	112	Superior colliculus, optic layer	40380.3	41155	0.981177	112	Main olfactory bulb, mitral layer	0	0	0	112	Anterior cingulate area, ventral part, 6b	2756	3966	0.694907	112	Entorhinal area, medial part, dorsal zone, layer 1	43739.7	79710	0.548735
																				113	supraoptic commissures, anterior	0	0	0	113	Superior colliculus, superficial gray layer	71438	73727	0.968953	113	Main olfactory bulb, outer plexiform layer	0	0	0	113	Orbital area, lateral part, layer 1	18446.7	24007	0.768387	113	Entorhinal area, medial part, dorsal zone, layer 2	44136	80671	0.547111
																				114	supraoptic commissures, dorsal	0	0	0	114	Superior colliculus, zonal layer	18334.7	23252	0.78852	114	Accessory olfactory bulb, glomerular layer	7514.33	9886	0.760098	114	Orbital area, lateral part, layer 2/3	32940.3	39769	0.828292	114	Entorhinal area, medial part, dorsal zone, layer 2a	0	0	0
																				115	supraoptic commissures, ventral	0	0	0	115	Inferior colliculus, central nucleus	71025.3	72083	0.985327	115	Accessory olfactory bulb, granular layer	7726	14107	0.547671	115	Orbital area, lateral part, layer 5	69186	77287	0.895183	115	Entorhinal area, medial part, dorsal zone, layer 2b	0	0	0
																				116	propriohypothalamic pathways, dorsal	0	0	0	116	Inferior colliculus, dorsal nucleus	78712	84648	0.929874	116	Accessory olfactory bulb, mitral layer	11791.7	17705	0.666008	116	Orbital area, lateral part, layer 6a	27451.7	30562	0.898229	116	Entorhinal area, medial part, dorsal zone, layer 3	34082.3	62938	0.541522
																				117	propriohypothalamic pathways, lateral	0	0	0	117	Inferior colliculus, external nucleus	115996	127870	0.907137	117	Anterior olfactory nucleus, dorsal part	0	0	0	117	Orbital area, lateral part, layer 6b	2751	2906	0.946662	117	Entorhinal area, medial part, dorsal zone, layer 4	0	0	0
																				118	propriohypothalamic pathways, medial	0	0	0	118	Midbrain reticular nucleus, magnocellular part	0	0	0	118	Anterior olfactory nucleus, external part	0	0	0	118	Orbital area, medial part, layer 1	19522.3	26955	0.724256	118	Entorhinal area, medial part, dorsal zone, layer 5	29722	58465	0.508373
																				119	propriohypothalamic pathways, ventral	0	0	0	119	Midbrain reticular nucleus, magnocellular part, general	0	0	0	119	Anterior olfactory nucleus, lateral part	0	0	0	119	Orbital area, medial part, layer 2	0	0	0	119	Entorhinal area, medial part, dorsal zone, layer 5/6	0	0	0
																				120	principal mammillary tract	1967.33	2127	0.924933	120	Midbrain reticular nucleus, parvicellular part	0	0	0	120	Anterior olfactory nucleus, medial part	0	0	0	120	Orbital area, medial part, layer 2/3	15113.3	20153	0.74993	120	Entorhinal area, medial part, dorsal zone, layer 6	20801	40183	0.517657
																				121	mammillothalamic tract	8174.67	8280	0.987279	121	Superior colliculus, motor related, deep gray layer	73256	76483	0.957808	121	Anterior olfactory nucleus, posteroventral part	0	0	0	121	Orbital area, medial part, layer 5	24690.7	30184	0.818005	121	Entorhinal area, medial part, ventral zone, layer 1	0	0	0
																				122	mammillotegmental tract	4025.33	4241	0.949147	122	Superior colliculus, motor related, deep white layer	20030	21283	0.941127	122	Anterior olfactory nucleus, layer 1	0	0	0	122	Orbital area, medial part, layer 6a	10817	11931	0.90663	122	Entorhinal area, medial part, ventral zone, layer 2	0	0	0
																				123	mammillary peduncle	1447.33	2062	0.701908	123	Superior colliculus, motor related, intermediate white layer	129259	133937	0.965076	123	Anterior olfactory nucleus, layer 2	0	0	0	123	Orbital area, medial part, layer 6b	0	0	0	123	Entorhinal area, medial part, ventral zone, layer 3	0	0	0
																				124	periventricular bundle of the thalamus	0	0	0	124	Superior colliculus, motor related, intermediate gray layer	126826	130357	0.97291	124	Taenia tecta, dorsal part	33869.3	46375	0.730336	124	Orbital area, ventrolateral part, layer 1	17957	24693	0.72721	124	Entorhinal area, medial part, ventral zone, layer 4	0	0	0
																				125	stria medullaris	8832	17293	0.510727	125	Precommissural nucleus	9406	10968	0.857586	125	Taenia tecta, ventral part	33425.7	46056	0.725761	125	Orbital area, ventrolateral part, layer 2/3	25919.3	33502	0.773665	125	Entorhinal area, medial part, ventral zone, layer 5/6	0	0	0
																				126	fasciculus retroflexus	10468.7	10681	0.98012	126	Interstitial nucleus of Cajal	4808.33	5086	0.945406	126	Dorsal peduncular area, layer 1	0	0	0	126	Orbital area, ventrolateral part, layer 5	32140	39639	0.810818	126	Subiculum, dorsal part, molecular layer	0	0	0
																				127	habenular commissure	987.667	3041	0.324784	127	Nucleus of Darkschewitsch	5728	5871	0.975643	127	Dorsal peduncular area, layer 2	0	0	0	127	Orbital area, ventrolateral part, layer 6a	13250.3	15242	0.86933	127	Subiculum, dorsal part, pyramidal layer	0	0	0
																				128	pineal stalk	0	0	0	128	Supraoculomotor periaqueductal gray	0	0	0	128	Dorsal peduncular area, layer 2/3	0	0	0	128	Orbital area, ventrolateral part, layer 6b	589	647	0.910355	128	Subiculum, dorsal part, stratum radiatum	0	0	0
																				129	dorsal longitudinal fascicle	0	0	0	129	Anterior pretectal nucleus	80667.7	81666	0.987775	129	Dorsal peduncular area, layer 5	0	0	0	129	Agranular insular area, dorsal part, layer 1	22362.7	29473	0.758751	129	Subiculum, ventral part, molecular layer	0	0	0
																				130	dorsal tegmental tract	0	0	0	130	Medial pretectal area	2719.67	2821	0.964079	130	Dorsal peduncular area, layer 6a	0	0	0	130	Agranular insular area, dorsal part, layer 2/3	52084.3	59244	0.87915	130	Subiculum, ventral part, pyramidal layer	0	0	0
																									131	Nucleus of the optic tract	12047.3	13159	0.91552	131	Piriform area, layers 1-3	0	0	0	131	Agranular insular area, dorsal part, layer 5	86697.3	96632	0.897191	131	Subiculum, ventral part, stratum radiatum	0	0	0
																									132	Nucleus of the posterior commissure	17459.7	18484	0.944583	132	Piriform area, molecular layer	0	0	0	132	Agranular insular area, dorsal part, layer 6a	47709.7	50002	0.954155	132	Prosubiculum, dorsal part, molecular layer	0	0	0
																									133	Olivary pretectal nucleus	3693.67	3733	0.989463	133	Piriform area, pyramidal layer	0	0	0	133	Agranular insular area, dorsal part, layer 6b	3092	3135	0.986284	133	Prosubiculum, dorsal part, pyramidal layer	0	0	0
																									134	Posterior pretectal nucleus	9105.33	9225	0.987028	134	Piriform area, polymorph layer	0	0	0	134	Agranular insular area, posterior part, layer 1	25250.3	27060	0.933124	134	Prosubiculum, dorsal part, stratum radiatum	0	0	0
																									135	Retroparafascicular nucleus	0	0	0	135	Nucleus of the lateral olfactory tract, layers 1-3	0	0	0	135	Agranular insular area, posterior part, layer 2/3	48464.3	51401	0.942868	135	Prosubiculum, ventral part, molecular layer	0	0	0
																									136	Interfascicular nucleus raphe	4608	5559	0.828926	136	Nucleus of the lateral olfactory tract, molecular layer	6018.33	7131	0.843968	136	Agranular insular area, posterior part, layer 5	47045.3	48165	0.976754	136	Prosubiculum, ventral part, pyramidal layer	0	0	0
																									137	Interpeduncular nucleus	12317.3	22817	0.539831	137	Nucleus of the lateral olfactory tract, pyramidal layer	8429.33	9563	0.881453	137	Agranular insular area, posterior part, layer 6a	27532.7	27900	0.986834	137	Prosubiculum, ventral part, stratum radiatum	0	0	0
																									138	Rostral linear nucleus raphe	3287.67	3546	0.927148	138	Nucleus of the lateral olfactory tract, layer 3	3443.67	3701	0.930469	138	Agranular insular area, posterior part, layer 6b	1318.33	1323	0.996473	138	Paraventricular hypothalamic nucleus, magnocellular division, posterior magnocellular part, lateral zone	0	0	0
																									139	Central linear nucleus raphe	4898.33	5340	0.917291	139	Cortical amygdalar area, anterior part	42667.3	49142	0.868246	139	Agranular insular area, ventral part, layer 1	12797.3	16036	0.798038	139	Paraventricular hypothalamic nucleus, magnocellular division, posterior magnocellular part, medial zone	0	0	0
																									140	Dorsal nucleus raphe	9425	9814	0.960363	140	Cortical amygdalar area, posterior part	128392	159821	0.803347	140	Agranular insular area, ventral part, layer 2/3	34822	38034	0.915549
																									141	Nucleus of the lateral lemniscus	39574.3	46328	0.854221	141	Piriform-amygdalar area, layers 1-3	0	0	0	141	Agranular insular area, ventral part, layer 5	42813.7	46103	0.928653
																									142	Principal sensory nucleus of the trigeminal	43977	70327	0.625322	142	Piriform-amygdalar area, molecular layer	0	0	0	142	Agranular insular area, ventral part, layer 6a	10319.7	10733	0.961489
																									143	Parabrachial nucleus	69131.3	71766	0.963288	143	Piriform-amygdalar area, pyramidal layer	0	0	0	143	Agranular insular area, ventral part, layer 6b	189.333	194	0.975945
																									144	Superior olivary complex	43390.7	57533	0.754187	144	Piriform-amygdalar area, polymorph layer	0	0	0	144	Retrosplenial area, lateral agranular part, layer 1	13484.7	32392	0.416296
																									145	Barrington's nucleus	973.667	994	0.979544	145	Postpiriform transition area, layers 1-3	0	0	0	145	Retrosplenial area, lateral agranular part, layer 2/3	16437.7	42857	0.383547
																									146	Dorsal tegmental nucleus	4556.33	6637	0.686505	146	Postpiriform transition area, layers 1	0	0	0	146	Retrosplenial area, lateral agranular part, layer 5	17928.7	46896	0.382307
																									147	Lateral tegmental nucleus	0	0	0	147	Postpiriform transition area, layers 2	0	0	0	147	Retrosplenial area, lateral agranular part, layer 6a	13828.3	26287	0.526052
																									148	Posterodorsal tegmental nucleus	0	0	0	148	Postpiriform transition area, layers 3	0	0	0	148	Retrosplenial area, lateral agranular part, layer 6b	1695.67	2311	0.733737
																									149	Pontine central gray	30255.7	34776	0.870016	149	Ammon's horn	468693	1084697	0.432096	149	Mediomedial anterior visual area	0	0	0
																									150	Pontine gray	49567	61699	0.803368	150	Dentate gyrus	193252	422237	0.457685	150	Mediomedial posterior visual area	0	0	0
																									151	Pontine reticular nucleus, caudal part	138174	150278	0.919454	151	Fasciola cinerea	717.333	3947	0.181741	151	Medial visual area	0	0	0
																									152	Pontine reticular nucleus, ventral part	0	0	0	152	Induseum griseum	4167	7958	0.523624	152	Retrosplenial area, dorsal part, layer 1	20727.7	52969	0.391317
																									153	Supragenual nucleus	1003.67	1111	0.90339	153	Entorhinal area	517415	730199	0.708595	153	Retrosplenial area, dorsal part, layer 2/3	22762	62330	0.365185
																									154	Superior salivatory nucleus	0	0	0	154	Parasubiculum	27736.7	59690	0.464679	154	Retrosplenial area, dorsal part, layer 4	0	0	0
																									155	Supratrigeminal nucleus	13046	16640	0.784014	155	Postsubiculum	29756	69144	0.430348	155	Retrosplenial area, dorsal part, layer 5	26700.7	77137	0.346146
																									156	Tegmental reticular nucleus	39877.7	44144	0.903354	156	Presubiculum	26960	59134	0.455914	156	Retrosplenial area, dorsal part, layer 6a	20558.7	48445	0.424371
																									157	Motor nucleus of trigeminal	14225.3	22692	0.626888	157	Subiculum	64399.3	134629	0.478347	157	Retrosplenial area, dorsal part, layer 6b	1291.67	2047	0.631005
																									158	Peritrigeminal zone	0	0	0	158	Prosubiculum	0	0	0	158	Retrosplenial area, ventral part, layer 1	27945	60568	0.461382
																									159	Accessory trigeminal nucleus	0	0	0	159	Hippocampo-amygdalar transition area	0	0	0	159	Retrosplenial area, ventral part, layer 2	0	0	0
																									160	Parvicellular motor 5 nucleus	0	0	0	160	Area prostriata	0	0	0	160	Retrosplenial area, ventral part, layer 2/3	28712.7	65218	0.440257
																									161	Intertrigeminal nucleus	0	0	0	161	Islands of Calleja	0	0	0	161	Retrosplenial area, ventral part, layer 5	37975.7	107310	0.353887
																									162	Superior central nucleus raphe	28708.7	38338	0.748831	162	Major island of Calleja	0	0	0	162	Retrosplenial area, ventral part, layer 6a	19028.3	42175	0.451176
																									163	Locus ceruleus	905.667	931	0.972789	163	Olfactory tubercle, layers 1-3	0	0	0	163	Retrosplenial area, ventral part, layer 6b	1805.67	3121	0.578554
																									164	Laterodorsal tegmental nucleus	12138.7	13054	0.929881	164	Olfactory tubercle, molecular layer	0	0	0	164	Anterior area, layer 1	0	0	0
																									165	Nucleus incertus	6245.67	6776	0.921734	165	Olfactory tubercle, pyramidal layer	0	0	0	165	Anterior area, layer 2/3	0	0	0
																									166	Pontine reticular nucleus	140653	151264	0.929849	166	Olfactory tubercle, polymorph layer	0	0	0	166	Anterior area, layer 4	0	0	0
																									167	Nucleus raphe pontis	4807.67	6164	0.779959	167	Lateral septal nucleus, caudal (caudodorsal) part	11714.3	36018	0.325236	167	Anterior area, layer 5	0	0	0
																									168	Subceruleus nucleus	1615.33	1694	0.953562	168	Lateral septal nucleus, rostral (rostroventral) part	58512.3	120383	0.486051	168	Anterior area, layer 6a	0	0	0
																									169	Sublaterodorsal nucleus	2961.33	3015	0.9822	169	Lateral septal nucleus, ventral part	17953	38886	0.461683	169	Anterior area, layer 6b	0	0	0
																									170	Area postrema	1308	3397	0.385046	170	Central amygdalar nucleus, capsular part	18864.7	19807	0.952424	170	Rostrolateral area, layer 1	0	0	0
																									171	Cochlear nuclei	74021.3	104247	0.710057	171	Central amygdalar nucleus, lateral part	16098.3	16635	0.967739	171	Rostrolateral area, layer 2/3	0	0	0
																									172	Dorsal column nuclei	18359.3	26574	0.690876	172	Central amygdalar nucleus, medial part	45665.3	47891	0.953526	172	Rostrolateral area, layer 4	0	0	0
																									173	External cuneate nucleus	9500	13130	0.723534	173	Medial amygdalar nucleus, anterodorsal part	0	0	0	173	Rostrolateral area, layer 5	0	0	0
																									174	Nucleus of the trapezoid body	7442	9895	0.752097	174	Medial amygdalar nucleus, anteroventral part	0	0	0	174	Rostrolateral area, layer 6a	0	0	0
																									175	Nucleus of the solitary tract	41595	54354	0.765261	175	Medial amygdalar nucleus, posterodorsal part	0	0	0	175	Rostrolateral area, layer 6b	0	0	0
																									176	Spinal nucleus of the trigeminal, caudal part	70178.3	107628	0.652045	176	Medial amygdalar nucleus, posteroventral part	0	0	0	176	Taenia tecta, dorsal part, layers 1-4	0	0	0
																									177	Spinal nucleus of the trigeminal, interpolar part	77448	118142	0.65555	177	Medial septal nucleus	19364.7	26547	0.729448	177	Taenia tecta, dorsal part, layer 1	0	0	0
																									178	Spinal nucleus of the trigeminal, oral part	46432.3	63978	0.725755	178	Diagonal band nucleus	39436.3	47280	0.834102	178	Taenia tecta, dorsal part, layer 2	0	0	0
																									179	Paratrigeminal nucleus	0	0	0	179	Bed nuclei of the stria terminalis, anterior division	0	0	0	179	Taenia tecta, dorsal part, layer 3	0	0	0
																									180	Nucleus z	0	0	0	180	Bed nuclei of the stria terminalis, posterior division	0	0	0	180	Taenia tecta, dorsal part, layer 4	0	0	0
																									181	Abducens nucleus	1924.67	1949	0.987515	181	Ventral anterior-lateral complex of the thalamus	48846	52314	0.933708	181	Taenia tecta, ventral part, layers 1-3	0	0	0
																									182	Accessory abducens nucleus	0	0	0	182	Ventral medial nucleus of the thalamus	57337	59299	0.966913	182	Taenia tecta, ventral part, layer 1	0	0	0
																									183	Facial motor nucleus	44001	58708	0.749489	183	Ventral posterior complex of the thalamus	174278	181415	0.960661	183	Taenia tecta, ventral part, layer 2	0	0	0
																									184	Accessory facial motor nucleus	298	353	0.844193	184	Posterior triangular thalamic nucleus	0	0	0	184	Taenia tecta, ventral part, layer 3	0	0	0
																									185	Efferent vestibular nucleus	0	0	0	185	Subparafascicular nucleus, magnocellular part	4387	4449	0.986064	185	Cortical amygdalar area, anterior part, layer 1	0	0	0
																									186	Nucleus ambiguus	1742.67	2763	0.630715	186	Subparafascicular nucleus, parvicellular part	8498	8597	0.988484	186	Cortical amygdalar area, anterior part, layer 2	0	0	0
																									187	Dorsal motor nucleus of the vagus nerve	6766.33	11139	0.607445	187	Medial geniculate complex	41456.7	44779	0.925806	187	Cortical amygdalar area, anterior part, layer 3	0	0	0
																									188	Efferent cochlear group	0	0	0	188	Dorsal part of the lateral geniculate complex	43749	46226	0.946415	188	Cortical amygdalar area, posterior part, lateral zone	61781.7	76930	0.803089
																									189	Gigantocellular reticular nucleus	140484	167474	0.838843	189	Lateral posterior nucleus of the thalamus	73664.3	77053	0.956022	189	Cortical amygdalar area, posterior part, medial zone	66610	82891	0.803585
																									190	Infracerebellar nucleus	3288	3458	0.950839	190	Posterior complex of the thalamus	76458	80140	0.954055	190	Field CA1	298889	653391	0.457442
																									191	Inferior olivary complex	16810	32619	0.515344	191	Posterior limiting nucleus of the thalamus	13096.3	13149	0.995995	191	Field CA2	12293.7	30421	0.404118
																									192	Intermediate reticular nucleus	131250	177667	0.73874	192	Suprageniculate nucleus	11302.7	11633	0.971604	192	Field CA3	157511	400885	0.392908
																									193	Inferior salivatory nucleus	456.667	460	0.992754	193	Ethmoid nucleus of the thalamus	0	0	0	193	Dentate gyrus, molecular layer	125428	275894	0.454623
																									194	Linear nucleus of the medulla	2411.33	3948	0.610773	194	Retroethmoid nucleus	0	0	0	194	Dentate gyrus, polymorph layer	20415.7	43800	0.466111
																									195	Lateral reticular nucleus	21651	36465	0.593747	195	Anteroventral nucleus of thalamus	22600	26622	0.848922	195	Dentate gyrus, granule cell layer	47408.3	102543	0.462326
																									196	Magnocellular reticular nucleus	27004.3	34099	0.791939	196	Anteromedial nucleus	23978	26289	0.912093	196	Dentate gyrus, subgranular zone	0	0	0
																									197	Medullary reticular nucleus	86507	130048	0.665193	197	Anterodorsal nucleus	7373.67	10248	0.719523	197	Dentate gyrus crest	0	0	0
																									198	Parvicellular reticular nucleus	106165	143835	0.7381	198	Interanteromedial nucleus of the thalamus	2712.67	2742	0.989302	198	Dentate gyrus lateral blade	0	0	0
																									199	Parasolitary nucleus	1550.67	1790	0.866294	199	Interanterodorsal nucleus of the thalamus	6309.33	7225	0.873264	199	Dentate gyrus medial blade	0	0	0
																									200	Paragigantocellular reticular nucleus	46398.7	60721	0.764129	200	Lateral dorsal nucleus of thalamus	59007.7	65017	0.907573	200	Entorhinal area, lateral part	344934	408232	0.844946
																									201	Perihypoglossal nuclei	13730	17341	0.791765	201	Intermediodorsal nucleus of the thalamus	11031.3	11270	0.978823	201	Entorhinal area, medial part, dorsal zone	172481	321967	0.53571
																									202	Paramedian reticular nucleus	0	0	0	202	Mediodorsal nucleus of thalamus	84098.7	88198	0.953521	202	Entorhinal area, medial part, ventral zone	0	0	0
																									203	Parapyramidal nucleus	5448	6058	0.899307	203	Submedial nucleus of the thalamus	19436	19682	0.987501	203	Parasubiculum, layer 1	0	0	0
																									204	Vestibular nuclei	194111	205319	0.945412	204	Perireunensis nucleus	9607.33	9697	0.990753	204	Parasubiculum, layer 2	0	0	0
																									205	Nucleus x	2745.33	3646	0.752971	205	Paraventricular nucleus of the thalamus	21651	28430	0.761555	205	Parasubiculum, layer 3	0	0	0
																									206	Hypoglossal nucleus	10423.3	18007	0.578849	206	Parataenial nucleus	12941	14706	0.879981	206	Postsubiculum, layer 1	0	0	0
																									207	Nucleus y	1470	1501	0.979347	207	Nucleus of reuniens	25634	27167	0.943571	207	Postsubiculum, layer 2	0	0	0
																									208	Interstitial nucleus of the vestibular nerve	0	0	0	208	Xiphoid thalamic nucleus	0	0	0	208	Postsubiculum, layer 3	0	0	0
																									209	Nucleus raphe magnus	5271.33	7657	0.688433	209	Rhomboid nucleus	5754.33	5829	0.98719	209	Presubiculum, layer 1	0	0	0
																									210	Nucleus raphe pallidus	1617.67	4336	0.373078	210	Central medial nucleus of the thalamus	15453.3	15985	0.96674	210	Presubiculum, layer 2	0	0	0
																									211	Nucleus raphe obscurus	928.667	2455	0.378276	211	Paracentral nucleus	14751.3	15258	0.966793	211	Presubiculum, layer 3	0	0	0
																									212	Lingula (I), molecular layer	0	0	0	212	Central lateral nucleus of the thalamus	22820.3	23142	0.9861	212	Subiculum, dorsal part	0	0	0
																									213	Lingula (I), Purkinje layer	0	0	0	213	Parafascicular nucleus	30505.3	31335	0.973523	213	Subiculum, ventral part	0	0	0
																									214	Lingula (I), granular layer	0	0	0	214	Posterior intralaminar thalamic nucleus	0	0	0	214	Prosubiculum, dorsal part	0	0	0
																									215	Lobule II	28352	85398	0.331998	215	Intergeniculate leaflet of the lateral geniculate complex	4120.67	4415	0.933333	215	Prosubiculum, ventral part	0	0	0
																									216	Lobule III	70789.7	175414	0.403558	216	Intermediate geniculate nucleus	0	0	0	216	Medial amygdalar nucleus, posterodorsal part, sublayer a	0	0	0
																									217	Lobule IV	0	0	0	217	Ventral part of the lateral geniculate complex	20642	25892	0.797235	217	Medial amygdalar nucleus, posterodorsal part, sublayer b	0	0	0
																									218	Lobule V	0	0	0	218	Subgeniculate nucleus	1569	1725	0.909565	218	Medial amygdalar nucleus, posterodorsal part, sublayer c	0	0	0
																									219	Lobules IV-V	125186	430441	0.290831	219	Medial habenula	9119.33	20492	0.445019	219	Bed nuclei of the stria terminalis, anterior division, anterolateral area	0	0	0
																									220	Declive (VI), molecular layer	0	0	0	220	Lateral habenula	20004.3	22133	0.903824	220	Bed nuclei of the stria terminalis, anterior division, anteromedial area	0	0	0
																									221	Declive (VI), Purkinje layer	0	0	0	221	Pineal body	0	0	0	221	Bed nuclei of the stria terminalis, anterior division, dorsomedial nucleus	0	0	0
																									222	Declive (VI), granular layer	0	0	0	222	Nucleus circularis	0	0	0	222	Bed nuclei of the stria terminalis, anterior division, fusiform nucleus	0	0	0
																									223	Folium-tuber vermis (VII), molecular layer	0	0	0	223	Paraventricular hypothalamic nucleus, magnocellular division	0	0	0	223	Bed nuclei of the stria terminalis, anterior division, juxtacapsular nucleus	0	0	0
																									224	Folium-tuber vermis (VII), Purkinje layer	0	0	0	224	Paraventricular hypothalamic nucleus, parvicellular division	0	0	0	224	Bed nuclei of the stria terminalis, anterior division, magnocellular nucleus	0	0	0
																									225	Folium-tuber vermis (VII), granular layer	0	0	0	225	Dorsomedial nucleus of the hypothalamus, anterior part	0	0	0	225	Bed nuclei of the stria terminalis, anterior division, oval nucleus	0	0	0
																									226	Pyramus (VIII), molecular layer	0	0	0	226	Dorsomedial nucleus of the hypothalamus, posterior part	0	0	0	226	Bed nuclei of the stria terminalis, anterior division, rhomboid nucleus	0	0	0
																									227	Pyramus (VIII), Purkinje layer	0	0	0	227	Dorsomedial nucleus of the hypothalamus, ventral part	0	0	0	227	Bed nuclei of the stria terminalis, anterior division, ventral nucleus	0	0	0
																									228	Pyramus (VIII), granular layer	0	0	0	228	Anterior hypothalamic nucleus, anterior part	0	0	0	228	Bed nuclei of the stria terminalis, posterior division, dorsal nucleus	0	0	0
																									229	Uvula (IX), molecular layer	0	0	0	229	Anterior hypothalamic nucleus, central part	0	0	0	229	Bed nuclei of the stria terminalis, posterior division, principal nucleus	0	0	0
																									230	Uvula (IX), Purkinje layer	0	0	0	230	Anterior hypothalamic nucleus, dorsal part	0	0	0	230	Bed nuclei of the stria terminalis, posterior division, interfascicular nucleus	0	0	0
																									231	Uvula (IX), granular layer	0	0	0	231	Anterior hypothalamic nucleus, posterior part	0	0	0	231	Bed nuclei of the stria terminalis, posterior division, transverse nucleus	0	0	0
																									232	Nodulus (X), molecular layer	0	0	0	232	Lateral mammillary nucleus	4225	4951	0.853363	232	Bed nuclei of the stria terminalis, posterior division, strial extension	0	0	0
																									233	Nodulus (X), Purkinje layer	0	0	0	233	Medial mammillary nucleus	30613	34601	0.884743	233	Ventral posterolateral nucleus of the thalamus	54486.3	56111	0.971045
																									234	Nodulus (X), granular layer	0	0	0	234	Supramammillary nucleus	14889	16305	0.913155	234	Ventral posterolateral nucleus of the thalamus, parvicellular part	5798.33	6326	0.916588
																									235	Simple lobule, molecular layer	0	0	0	235	Tuberomammillary nucleus	7164	9174	0.780903	235	Ventral posteromedial nucleus of the thalamus	100786	105262	0.957481
																									236	Simple lobule, Purkinje layer	0	0	0	236	Medial preoptic nucleus, central part	0	0	0	236	Ventral posteromedial nucleus of the thalamus, parvicellular part	13207.3	13716	0.962914
																									237	Simple lobule, granular layer	0	0	0	237	Medial preoptic nucleus, lateral part	0	0	0	237	Medial geniculate complex, dorsal part	9297.67	11021	0.843632
																									238	Crus 1	78127.3	364503	0.214339	238	Medial preoptic nucleus, medial part	0	0	0	238	Medial geniculate complex, ventral part	16311.7	17737	0.919641
																									239	Crus 2	45936.3	327206	0.14039	239	Paraventricular hypothalamic nucleus, descending division, dorsal parvicellular part	0	0	0	239	Medial geniculate complex, medial part	15847.3	16021	0.98916
																									240	Paramedian lobule, molecular layer	0	0	0	240	Paraventricular hypothalamic nucleus, descending division, forniceal part	0	0	0	240	Dorsal part of the lateral geniculate complex, shell	0	0	0
																									241	Paramedian lobule, Purkinje layer	0	0	0	241	Paraventricular hypothalamic nucleus, descending division, lateral parvicellular part	0	0	0	241	Dorsal part of the lateral geniculate complex, core	0	0	0
																									242	Paramedian lobule, granular layer	0	0	0	242	Paraventricular hypothalamic nucleus, descending division, medial parvicellular part, ventral zone	0	0	0	242	Dorsal part of the lateral geniculate complex, ipsilateral zone	0	0	0
																									243	Copula pyramidis, molecular layer	0	0	0	243	Ventromedial hypothalamic nucleus, anterior part	0	0	0	243	Anteromedial nucleus, dorsal part	13924.7	15662	0.889073
																									244	Copula pyramidis, Purkinje layer	0	0	0	244	Ventromedial hypothalamic nucleus, central part	0	0	0	244	Anteromedial nucleus, ventral part	10053.3	10627	0.946018
																									245	Copula pyramidis, granular layer	0	0	0	245	Ventromedial hypothalamic nucleus, dorsomedial part	0	0	0	245	Mediodorsal nucleus of the thalamus, central part	0	0	0
																									246	Paraflocculus, molecular layer	0	0	0	246	Ventromedial hypothalamic nucleus, ventrolateral part	0	0	0	246	Mediodorsal nucleus of the thalamus, lateral part	0	0	0
																									247	Paraflocculus, Purkinje layer	0	0	0	247	Dopaminergic A13 group	0	0	0	247	Mediodorsal nucleus of the thalamus, medial part	0	0	0
																									248	Paraflocculus, granular layer	0	0	0	248	Fields of Forel	14208	15439	0.920267	248	Ventral part of the lateral geniculate complex, lateral zone	0	0	0
																									249	Flocculus, molecular layer	0	0	0	249	Superior colliculus, motor related, intermediate gray layer, sublayer a	0	0	0	249	Ventral part of the lateral geniculate complex, medial zone	0	0	0
																									250	Flocculus, Purkinje layer	0	0	0	250	Superior colliculus, motor related, intermediate gray layer, sublayer b	0	0	0	250	Paraventricular hypothalamic nucleus, magnocellular division, anterior magnocellular part	0	0	0
																									251	Flocculus, granular layer	0	0	0	251	Superior colliculus, motor related, intermediate gray layer, sublayer c	0	0	0	251	Paraventricular hypothalamic nucleus, magnocellular division, medial magnocellular part	0	0	0
																									252	cuneate fascicle	983.333	1427	0.689091	252	Interpeduncular nucleus, rostral	0	0	0	252	Paraventricular hypothalamic nucleus, magnocellular division, posterior magnocellular part	0	0	0
																									253	gracile fascicle	0	0	0	253	Interpeduncular nucleus, caudal	0	0	0	253	Paraventricular hypothalamic nucleus, parvicellular division, anterior parvicellular part	0	0	0
																									254	internal arcuate fibers	0	0	0	254	Interpeduncular nucleus, apical	0	0	0	254	Paraventricular hypothalamic nucleus, parvicellular division, medial parvicellular part, dorsal zone	0	0	0
																									255	spinocerebellar tract	0	0	0	255	Interpeduncular nucleus, lateral	0	0	0	255	Paraventricular hypothalamic nucleus, parvicellular division, periventricular part	0	0	0
																									256	olivocerebellar tract	0	0	0	256	Interpeduncular nucleus, intermediate	0	0	0	256	Medial mammillary nucleus, median part	4297.67	4967	0.865244
																									257	reticulocerebellar tract	0	0	0	257	Interpeduncular nucleus, dorsomedial	0	0	0	257	Medial mammillary nucleus, lateral part	0	0	0
																									258	precommissural fornix diagonal band	0	0	0	258	Interpeduncular nucleus, dorsolateral	0	0	0	258	Medial mammillary nucleus, medial part	0	0	0
																									259	medial corticohypothalamic tract	387	522	0.741379	259	Interpeduncular nucleus, rostrolateral	0	0	0	259	Medial mammillary nucleus, posterior part	0	0	0
																									260	columns of the fornix	13913	17218	0.80805	260	Nucleus of the lateral lemniscus, dorsal part	0	0	0	260	Medial mammillary nucleus, dorsal part	0	0	0
																									261	dorsal hippocampal commissure	23703	61033	0.388364	261	Nucleus of the lateral lemniscus, horizontal part	0	0	0	261	Supramammillary nucleus, lateral part	0	0	0
																									262	ventral hippocampal commissure	1732.33	4226	0.409923	262	Nucleus of the lateral lemniscus, ventral part	0	0	0	262	Supramammillary nucleus, medial part	0	0	0
																														263	Koelliker-Fuse subnucleus	10375.7	11222	0.924583	263	Tuberomammillary nucleus, dorsal part	1592	2243	0.709764
																														264	Parabrachial nucleus, lateral division	0	0	0	264	Tuberomammillary nucleus, ventral part	5572	6931	0.803924
																														265	Parabrachial nucleus, medial division	0	0	0	265	Parabrachial nucleus, lateral division, central lateral part	0	0	0
																														266	Superior olivary complex, periolivary region	16178.3	23362	0.692506	266	Parabrachial nucleus, lateral division, dorsal lateral part	0	0	0
																														267	Superior olivary complex, medial part	10455.7	12516	0.835384	267	Parabrachial nucleus, lateral division, external lateral part	0	0	0
																														268	Superior olivary complex, lateral part	16756.7	21655	0.773801	268	Parabrachial nucleus, lateral division, superior lateral part	0	0	0
																														269	Superior central nucleus raphe, lateral part	0	0	0	269	Parabrachial nucleus, lateral division, ventral lateral part	0	0	0
																														270	Superior central nucleus raphe, medial part	0	0	0	270	Parabrachial nucleus, medial division, external medial part	0	0	0
																														271	Granular lamina of the cochlear nuclei	0	0	0	271	Parabrachial nucleus, medial division, medial medial part	0	0	0
																														272	Cochlear nucleus, subpedunclular granular region	0	0	0	272	Parabrachial nucleus, medial division, ventral medial part	0	0	0
																														273	Dorsal cochlear nucleus	29092	39123	0.743604
																														274	Ventral cochlear nucleus	44929.3	65124	0.689904
																														275	Cuneate nucleus	15490	21342	0.725799
																														276	Gracile nucleus	2869.33	5232	0.54842
																														277	Nucleus of the solitary tract, central part	0	0	0
																														278	Nucleus of the solitary tract, commissural part	0	0	0
																														279	Nucleus of the solitary tract, gelatinous part	0	0	0
																														280	Nucleus of the solitary tract, lateral part	0	0	0
																														281	Nucleus of the solitary tract, medial part	0	0	0
																														282	Spinal nucleus of the trigeminal, oral part, caudal dorsomedial part	0	0	0
																														283	Spinal nucleus of the trigeminal, oral part, middle dorsomedial part, dorsal zone	0	0	0
																														284	Spinal nucleus of the trigeminal, oral part, middle dorsomedial part, ventral zone	0	0	0
																														285	Spinal nucleus of the trigeminal, oral part, rostral dorsomedial part	0	0	0
																														286	Spinal nucleus of the trigeminal, oral part, ventrolateral part	0	0	0
																														287	Nucleus ambiguus, dorsal division	779.333	1359	0.573461
																														288	Nucleus ambiguus, ventral division	963.333	1404	0.686135
																														289	Lateral reticular nucleus, magnocellular part	20457.3	32803	0.623642
																														290	Lateral reticular nucleus, parvicellular part	1193.67	3662	0.32596
																														291	Medullary reticular nucleus, dorsal part	45855.7	69925	0.655784
																														292	Medullary reticular nucleus, ventral part	40651.3	60123	0.676136
																														293	Paragigantocellular reticular nucleus, dorsal part	14905	15277	0.97565
																														294	Paragigantocellular reticular nucleus, lateral part	31493.7	45444	0.693021
																														295	Nucleus intercalatus	0	0	0
																														296	Nucleus of Roller	1281	1943	0.65929
																														297	Nucleus prepositus	12449	15398	0.808482
																														298	Parapyramidal nucleus, deep part	0	0	0
																														299	Parapyramidal nucleus, superficial part	0	0	0
																														300	Lateral vestibular nucleus	17883	18403	0.971744
																														301	Medial vestibular nucleus	109546	116330	0.941686
																														302	Spinal vestibular nucleus	44417.3	47927	0.926771
																														303	Superior vestibular nucleus	22264.3	22659	0.982582
																														304	Lobule II, molecular layer	0	0	0
																														305	Lobule II, Purkinje layer	0	0	0
																														306	Lobule II, granular layer	0	0	0
																														307	Lobule III, molecular layer	0	0	0
																														308	Lobule III, Purkinje layer	0	0	0
																														309	Lobule III, granular layer	0	0	0
																														310	Lobule IV, molecular layer	0	0	0
																														311	Lobule IV, Purkinje layer	0	0	0
																														312	Lobule IV, granular layer	0	0	0
																														313	Lobule V, molecular layer	0	0	0
																														314	Lobule V, Purkinje layer	0	0	0
																														315	Lobule V, granular layer	0	0	0
																														316	Lobules IV-V, molecular layer	0	0	0
																														317	Lobules IV-V, Purkinje layer	0	0	0
																														318	Lobules IV-V, granular layer	0	0	0
																														319	Crus 1, molecular layer	0	0	0
																														320	Crus 1, Purkinje layer	0	0	0
																														321	Crus 1, granular layer	0	0	0
																														322	Crus 2, molecular layer	0	0	0
																														323	Crus 2, Purkinje layer	0	0	0
																														324	Crus 2, granular layer	0	0	0

## Sheet: GABA-NIBS
	Level-1					Level-2					Level-3					Level-4					Level-5					Level-6					Level-7					Level-8					Level-9					Level-10
	Brain regions	Number of axon voxels	Number of brain region voxels	Axon density		Brain regions	Number of axon voxels	Number of brain region voxels	Axon density		Brain regions	Number of axon voxels	Number of brain region voxels	Axon density		Brain regions	Number of axon voxels	Number of brain region voxels	Axon density		Brain regions	Number of axon voxels	Number of brain region voxels	Axon density		Brain regions	Number of axon voxels	Number of brain region voxels	Axon density		Brain regions	Number of axon voxels	Number of brain region voxels	Axon density		Brain regions	Number of axon voxels	Number of brain region voxels	Axon density		Brain regions	Number of axon voxels	Number of brain region voxels	Axon density		Brain regions	Number of axon voxels	Number of brain region voxels	Axon density
1	Basic cell groups and regions	1.09978e+07	28774455	0.382205	1	Cerebrum	5249192	17656111	0.297302	1	Cerebral cortex	2989128	14179177	0.210811	1	Cortical plate	2.79076e+06	13609203	0.205064	1	Isocortex	1406369	7891055	0.178223	1	Frontal pole, cerebral cortex	22046.7	62227	0.354294	1	Frontal pole, layer 1	3209.67	16219	0.197895	1	Primary motor area, Layer 1	7227.67	85116	0.0849155	1	Primary somatosensory area, nose, layer 1	1757.33	25941	0.0677435	1	Rostrolateral lateral visual area, layer 1	0	0	0
2	fiber tracts	927179	3003500	0.3087	2	Brain stem	5546626	7673271	0.72285	2	Cerebral nuclei	2260064	3476934	0.650016	2	Cortical subplate	198371	569974	0.348036	2	Olfactory areas	829722	2988743	0.277616	2	Somatomotor areas	296651	1565276	0.18952	2	Frontal pole, layer 2/3	4007	14978	0.267526	2	Primary motor area, Layer 2/3	25575.3	236101	0.108324	2	Primary somatosensory area, nose, layer 2/3	6424.67	40982	0.156768	2	Rostrolateral lateral visual area, layer 2/3	0	0	0
3	ventricular systems	83072.7	382178	0.217366	3	Cerebellum	201935	3445073	0.0586155	3	Interbrain	1.55728e+06	2270266	0.685948	3	Striatum	1.7903e+06	2877420	0.622191	3	Hippocampal formation	554666	2729405	0.203219	3	Somatosensory areas	298883	2133260	0.140106	3	Frontal pole, layer 5	0	0	0	3	Primary motor area, Layer 5	48230	209457	0.230262	3	Primary somatosensory area, nose, layer 4	9470	35076	0.269985	3	Rostrolateral lateral visual area, layer 4	0	0	0
4	grooves	0	0	0	4	cranial nerves	248244	790233	0.31414	4	Midbrain	1.88273e+06	2351722	0.800577	4	Pallidum	469760	599514	0.783567	4	Layer 6b, isocortex	0	0	0	4	Gustatory areas	24673.3	113196	0.21797	4	Frontal pole, layer 6a	0	0	0	4	Primary motor area, Layer 6a	31429.3	184072	0.170745	4	Primary somatosensory area, nose, layer 5	9825.67	36290	0.270754	4	Rostrolateral lateral visual area,layer 5	0	0	0
5	retina	0	0	0	5	cerebellum related fiber tracts	89900	627720	0.143217	5	Hindbrain	2.10661e+06	3051283	0.690401	5	Thalamus	832659	1297712	0.641636	5	Claustrum	16531.3	35283	0.468535	5	Visceral area	28952.3	150619	0.192222	5	Frontal pole, layer 6b	0	0	0	5	Primary motor area, Layer 6b	2772.33	11852	0.233913	5	Primary somatosensory area, nose, layer 6a	4628	51512	0.0898431	5	Rostrolateral lateral visual area, layer 6a	0	0	0
					6	supra-callosal cerebral white matter	0	0	0	6	Cerebellar cortex	158135	3278129	0.0482395	6	Hypothalamus	724624	972554	0.745074	6	Endopiriform nucleus	59093.7	178554	0.330957	6	Auditory areas	28692.3	371255	0.0772847	6	Somatomotor areas, Layer 1	0	0	0	6	Secondary motor area, layer 1	13009.3	148747	0.0874595	6	Primary somatosensory area, nose, layer 6b	694.667	3432	0.202409	6	Rostrolateral lateral visual area, layer 6b	0	0	0
					7	lateral forebrain bundle system	302324	887663	0.340585	7	Cerebellar nuclei	28238.3	114157	0.247364	7	Midbrain, sensory related	277535	438991	0.632211	7	Lateral amygdalar nucleus	20090.3	53680	0.374261	7	Visual areas	88636	861383	0.1029	7	Somatomotor areas, Layer 2/3	0	0	0	7	Secondary motor area, layer 2/3	36746.3	243488	0.150916	7	Primary somatosensory area, barrel field, layer 1	4965	53686	0.0924822
					8	extrapyramidal fiber systems	59331.7	78633	0.754539	8	terminal nerve	0	0	0	8	Midbrain, motor related	1161751	1362923	0.852397	8	Basolateral amygdalar nucleus	41711.7	121613	0.342987	8	Anterior cingulate area	68428.7	354549	0.193002	8	Somatomotor areas, Layer 5	0	0	0	8	Secondary motor area, layer 5	79344.7	289459	0.274114	8	Primary somatosensory area, barrel field, layer 2/3	16621.3	97044	0.171276
					9	medial forebrain bundle system	175773	451212	0.389557	9	vomeronasal nerve	148.667	862	0.172467	9	Midbrain, behavioral state related	97200.7	116692	0.832968	9	Basomedial amygdalar nucleus	35568.3	95068	0.374136	9	Prelimbic area	47967	154127	0.311217	9	Somatomotor areas, Layer 6a	0	0	0	9	Secondary motor area, layer 6a	50203	152198	0.329853	9	Primary somatosensory area, barrel field, layer 4	21648.3	82089	0.263718
					10	lateral ventricle	36536.7	236790	0.1543	10	olfactory nerve	103862	381763	0.272059	10	Pons	801113	1069305	0.749191	10	Posterior amygdalar nucleus	14791.7	61821	0.239266	10	Infralimbic area	20242.3	53963	0.375115	10	Somatomotor areas, Layer 6b	0	0	0	10	Secondary motor area, layer 6b	2113.33	4786	0.441566	10	Primary somatosensory area, barrel field, layer 5	20710.7	77323	0.267846
					11	interventricular foramen	0	0	0	11	optic nerve	16175	83438	0.193857	11	Medulla	1305495	1981978	0.658683	11	Striatum dorsal region	1.0952e+06	1665238	0.657682	11	Orbital area	130291	377720	0.344941	11	Primary motor area	115235	726598	0.158595	11	Primary somatosensory area, layer 1	0	0	0	11	Primary somatosensory area, barrel field, layer 6a	7919.33	83045	0.095362
					12	third ventricle	18633.7	57603	0.323484	12	oculomotor nerve	12164.3	13331	0.912485	12	Cerebellar cortex, molecular layer	0	0	0	12	Striatum ventral region	318217	553542	0.574875	12	Agranular insular area	160172	505435	0.3169	12	Secondary motor area	181417	838678	0.216313	12	Primary somatosensory area, layer 2/3	0	0	0	12	Primary somatosensory area, barrel field, layer 6b	1329	9389	0.141549
					13	cerebral aqueduct	10680.7	25997	0.410842	13	trochlear nerve	443.667	448	0.990327	13	Cerebellar cortex, Purkinje layer	0	0	0	13	Lateral septal complex	127057	228015	0.557229	13	Retrosplenial area	107486	672063	0.159935	13	Somatosensory areas, layer 1	0	0	0	13	Primary somatosensory area, layer 4	0	0	0	13	Rostrolateral lateral visual area	0	0	0
					14	fourth ventricle	17196	61757	0.278446	14	abducens nerve	0	0	0	14	Cerebellar cortex, granular layer	0	0	0	14	Striatum-like amygdalar nuclei	138242	259061	0.533629	14	Posterior parietal association areas	21159.7	157056	0.134727	14	Somatosensory areas, layer 2/3	0	0	0	14	Primary somatosensory area, layer 5	0	0	0	14	Primary somatosensory area, lower limb, layer 1	1221	19151	0.0637565
					15	central canal, spinal cord/medulla	25.6667	31	0.827957	15	trigeminal nerve	22914	152592	0.150165	15	Vermal regions	97832.7	1297102	0.075424	15	Pallidum, dorsal region	92358.3	127214	0.726008	15	Temporal association areas	31542	198801	0.158661	15	Somatosensory areas, layer 4	0	0	0	15	Primary somatosensory area, layer 6a	0	0	0	15	Primary somatosensory area, lower limb, layer 2/3	2743.67	41382	0.066301
					16	grooves of the cerebral cortex	0	0	0	16	facial nerve	5990.33	6903	0.867787	16	Hemispheric regions	60302.7	1981027	0.0304401	16	Pallidum, ventral region	194843	217115	0.897417	16	Perirhinal area	9138.33	50565	0.180724	16	Somatosensory areas, layer 5	0	0	0	16	Primary somatosensory area, layer 6b	0	0	0	16	Primary somatosensory area, lower limb, layer 4	1939.67	17474	0.111003
					17	grooves of the cerebellar cortex	0	0	0	17	vestibulocochlear nerve	52329	106337	0.492105	17	Fastigial nucleus	8394	32062	0.261805	17	Pallidum, medial region	69655.7	96631	0.720842	17	Ectorhinal area	21406.7	109560	0.195388	17	Somatosensory areas, layer 6a	0	0	0	17	Primary somatosensory area, nose	32800.3	193233	0.169745	17	Primary somatosensory area, lower limb, layer 5	8712.33	35564	0.244976
					18	Interpeduncular fossa	0	0	0	18	glossopharyngeal nerve	0	0	0	18	Interposed nucleus	14847.3	55134	0.269295	18	Pallidum, caudal region	58920.7	86275	0.68294	18	Main olfactory bulb	317555	1053648	0.301386	18	Somatosensory areas, layer 6b	0	0	0	18	Primary somatosensory area, barrel field	73193.7	402576	0.181813	18	Primary somatosensory area, lower limb, layer 6a	4546.67	33771	0.134632
										19	vagus nerve	476.333	599	0.795214	19	Dentate nucleus	2471.33	21510	0.114892	19	Thalamus, sensory-motor cortex related	248914	427374	0.582427	19	Accessory olfactory bulb	8053.67	41698	0.193143	19	Primary somatosensory area	233472	1555772	0.150068	19	Primary somatosensory area, lower limb	20056.3	150565	0.133207	19	Primary somatosensory area, lower limb, layer 6b	893	3223	0.277071
										20	accessory spinal nerve	0	0	0	20	Vestibulocerebellar nucleus	0	0	0	20	Thalamus, polymodal association cortex related	538584	811504	0.663686	20	Anterior olfactory nucleus	69779.3	311661	0.223895	20	Supplemental somatosensory area	65410.7	577488	0.113268	20	Primary somatosensory area, mouth	53243.3	397621	0.133905	20	Primary somatosensory area, mouth, layer 1	3066.33	50090	0.0612165
										21	hypoglossal nerve	0	0	0	21	olfactory nerve layer of main olfactory bulb	76957	265144	0.290246	21	Periventricular zone	21877	49804	0.439262	21	Taenia tecta	33948.3	92431	0.367283	21	Gustatory areas, layer 1	2542.33	12588	0.201965	21	Primary somatosensory area, upper limb	30172.7	241336	0.125023	21	Primary somatosensory area, mouth, layer 2/3	11051.3	95921	0.115213
										22	ventral roots	0	0	0	22	lateral olfactory tract, general	9095	67975	0.133799	22	Periventricular region	90713.7	131182	0.69151	22	Dorsal peduncular area	10959	32116	0.341232	22	Gustatory areas, layer 2/3	2666.67	25735	0.10362	22	Primary somatosensory area, trunk	8415	89647	0.0938682	22	Primary somatosensory area, mouth, layer 4	12263	60615	0.20231
										23	dorsal roots	33740.7	43960	0.767531	23	anterior commissure, olfactory limb	17810	48644	0.366129	23	Hypothalamic medial zone	164218	246143	0.667164	23	Piriform area	185941	740202	0.251203	23	Gustatory areas, layer 4	1189.33	9427	0.126162	23	Primary somatosensory area, unassigned	0	0	0	23	Primary somatosensory area, mouth, layer 5	14777.3	77950	0.189575
										24	spinothalamic tract	0	0	0	24	accessory optic tract	0	0	0	24	Hypothalamic lateral zone	310923	363918	0.854377	24	Nucleus of the lateral olfactory tract	6572.67	20395	0.322269	24	Gustatory areas, layer 5	6455.33	34860	0.185179	24	Supplemental somatosensory area, layer 1	5266	79837	0.0659594	24	Primary somatosensory area, mouth, layer 6a	9615.67	105706	0.0909661
										25	cerebellar commissure	708.333	4378	0.161794	25	brachium of the superior colliculus	3895	12763	0.305179	25	Median eminence	196.667	5077	0.0387368	25	Cortical amygdalar area	52263.3	208963	0.250108	25	Gustatory areas, layer 6a	10230.3	28068	0.364484	25	Supplemental somatosensory area, layer 2/3	7633.33	137269	0.0556086	25	Primary somatosensory area, mouth, layer 6b	2469.67	7339	0.336513
										26	cerebellar peduncles	47043	180381	0.260798	26	superior colliculus commissure	1683	1753	0.960068	26	Superior colliculus, sensory related	113559	138134	0.822091	26	Piriform-amygdalar area	21635.7	76240	0.283784	26	Gustatory areas, layer 6b	1589.33	2518	0.631189	26	Supplemental somatosensory area, layer 4	8852.33	74614	0.118642	26	Primary somatosensory area, upper limb, layer 1	1248.33	29562	0.0422276
										27	arbor vitae	42148.7	442961	0.0951521	27	optic chiasm	2750.67	19633	0.140104	27	Inferior colliculus	150497	284601	0.528799	27	Postpiriform transition area	24191.3	89508	0.27027	27	Visceral area, layer 1	2146	21663	0.0990629	27	Supplemental somatosensory area, layer 5	22243.7	139873	0.159028	27	Primary somatosensory area, upper limb, layer 2/3	6140.33	62626	0.0980477
										28	corpus callosum	148442	499495	0.297183	28	optic tract	7694.33	44749	0.171944	28	Nucleus of the brachium of the inferior colliculus	3809.33	5607	0.679389	28	Hippocampal region	359516	1518839	0.236704	28	Visceral area, layer 2/3	4083.33	34556	0.118166	28	Supplemental somatosensory area, layer 6a	17096.3	132739	0.128797	28	Primary somatosensory area, upper limb, layer 4	5737	33490	0.171305
										29	corticospinal tract	106996	236497	0.452422	29	tectothalamic pathway	0	0	0	29	Nucleus sagulum	6253.33	6286	0.994803	29	Retrohippocampal region	187951	1183617	0.158793	29	Visceral area, layer 4	1584.33	11677	0.13568	29	Supplemental somatosensory area, layer 6b	4319	13156	0.328291	29	Primary somatosensory area, upper limb, layer 5	10624.3	50676	0.209652
										30	thalamus related	46886.3	151671	0.309132	30	medial longitudinal fascicle	8857	9452	0.93705	30	Parabigeminal nucleus	2427.67	2852	0.851216	30	Endopiriform nucleus, dorsal part	38390.7	116294	0.330117	30	Visceral area, layer 5	8581.33	45196	0.189869	30	Dorsal auditory area, layer 1	365	12598	0.0289729	30	Primary somatosensory area, upper limb, layer 6a	5506.67	60229	0.0914288
										31	cerebral nuclei related	6602	7192	0.917964	31	posterior commissure	3018	3358	0.898749	31	Midbrain trigeminal nucleus	599.667	606	0.989549	31	Endopiriform nucleus, ventral part	20703	62260	0.332525	31	Visceral area, layer 6a	10978.3	34317	0.319909	31	Dorsal auditory area, layer 2/3	1170	20957	0.0558286	31	Primary somatosensory area, upper limb, layer 6b	916	4753	0.19272
										32	tectospinal pathway	27732	32639	0.849658	32	trochlear nerve decussation	0	0	0	32	Subcommissural organ	0	0	0	32	Basolateral amygdalar nucleus, anterior part	24096.7	49305	0.488727	32	Visceral area, layer 6b	1579	3210	0.4919	32	Dorsal auditory area, layer 4	956.667	8479	0.112828	32	Primary somatosensory area, trunk, layer 1	975.333	13081	0.0745611
										33	rubrospinal tract	24997.7	38802	0.644237	33	motor root of the trigeminal nerve	1562.67	3816	0.409504	33	Substantia nigra, reticular part	64755	99080	0.653563	33	Basolateral amygdalar nucleus, posterior part	15286.7	45512	0.335882	33	Dorsal auditory area	6740.33	77718	0.0867281	33	Dorsal auditory area, layer 5	2923.33	21944	0.133218	33	Primary somatosensory area, trunk, layer 2/3	1579	27121	0.0582206
										34	central tegmental bundle	0	0	0	34	sensory root of the trigeminal nerve	21351.3	148776	0.143513	34	Ventral tegmental area	20712	27365	0.756879	34	Basolateral amygdalar nucleus, ventral part	2328.33	26796	0.0868911	34	Primary auditory area	9956	137716	0.0722937	34	Dorsal auditory area, layer 6a	1059.33	11802	0.0897588	34	Primary somatosensory area, trunk, layer 4	694	9766	0.0710629
										35	retriculospinal tract	0	0	0	35	intermediate nerve	0	0	0	35	Paranigral nucleus	0	0	0	35	Basomedial amygdalar nucleus, anterior part	25541.3	49159	0.519566	35	Posterior auditory area	2299.67	39164	0.0587189	35	Dorsal auditory area, layer 6b	266	1938	0.137255	35	Primary somatosensory area, trunk, layer 5	2988	22607	0.132171
										36	vestibulospinal pathway	0	0	0	36	genu of the facial nerve	1381	1845	0.748509	36	Midbrain reticular nucleus, retrorubral area	6862.33	8846	0.775756	36	Basomedial amygdalar nucleus, posterior part	10027	45909	0.21841	36	Ventral auditory area	9696.33	116657	0.0831183	36	Laterolateral anterior visual area	0	0	0	36	Primary somatosensory area, trunk, layer 6a	1828.67	14877	0.122919
										37	cerebrum related	141995	398629	0.356208	37	efferent cochleovestibular bundle	0	0	0	37	Midbrain reticular nucleus	278945	329045	0.847741	37	Caudoputamen	1.0952e+06	1665238	0.657682	37	Visual areas, layer 1	0	0	0	37	Primary auditory area, layer 1	1036	24226	0.042764	37	Primary somatosensory area, trunk, layer 6b	350	2195	0.159453
										38	hypothalamus related	33778.3	52583	0.642381	38	vestibular nerve	2301.67	16023	0.143648	38	Superior colliculus, motor related	320993	362060	0.886573	38	Nucleus accumbens	189701	281489	0.673921	38	Visual areas, layer 2/3	0	0	0	38	Primary auditory area, layer 2/3	2264.67	30166	0.0750735	38	Primary somatosensory area, unassigned, layer 1	0	0	0
										39	rhinocele	0	0	0	39	cochlear nerve	50027.3	90314	0.553927	39	Periaqueductal gray	278286	300258	0.926822	39	Fundus of striatum	23932.7	27633	0.86609	39	Visual areas, layer 4	0	0	0	39	Primary auditory area, layer 4	1603	15023	0.106703	39	Primary somatosensory area, unassigned, layer 2/3	0	0	0
										40	subependymal zone	1422	8738	0.162737	40	solitary tract	476.333	599	0.795214	40	Pretectal region	106870	133081	0.803047	40	Olfactory tubercle	104583	244420	0.427884	40	Visual areas, layer 5	0	0	0	40	Primary auditory area, layer 5	3531.33	45730	0.0772214	40	Primary somatosensory area, unassigned, layer 4	0	0	0
										41	choroid plexus	12841	92456	0.138888	41	cervicothalamic tract	33740.7	43960	0.767531	41	Intercollicular nucleus	0	0	0	41	Lateral strip of striatum	0	0	0	41	Visual areas, layer 6a	0	0	0	41	Primary auditory area, layer 6a	1042.67	19087	0.0546271	41	Primary somatosensory area, unassigned, layer 5	0	0	0
										42	choroid fissure	0	0	0	42	lateral spinothalamic tract	0	0	0	42	Cuneiform nucleus	34254.7	35272	0.971157	42	Lateral septal nucleus	103434	195287	0.529651	42	Visual areas, layer 6b	0	0	0	42	Primary auditory area, layer 6b	478.333	3484	0.137294	42	Primary somatosensory area, unassigned, layer 6a	0	0	0
										43	lateral recess	3585.67	29653	0.120921	43	ventral spinothalamic tract	0	0	0	43	Red nucleus	37612	50443	0.745634	43	Septofimbrial nucleus	21918	30348	0.722222	43	Anterolateral visual area	3145.67	48435	0.0649461	43	Posterior auditory area, layer 1	307.667	7221	0.0426072	43	Primary somatosensory area, unassigned, layer 6b	0	0	0
										44	endorhinal groove	0	0	0	44	spinocervical tract	0	0	0	44	Oculomotor nucleus	1621.67	2084	0.778151	44	Septohippocampal nucleus	1704.67	2380	0.716246	44	Anteromedial visual area	8278.67	50601	0.163607	44	Posterior auditory area, layer 2/3	459	9377	0.0489496	44	Laterolateral anterior visual area, layer 1	0	0	0
										45	hippocampal fissure	0	0	0	45	spino-olivary pathway	0	0	0	45	Medial accesory oculomotor nucleus	0	0	0	45	Anterior amygdalar area	26154	31652	0.826298	45	Lateral visual area	4459.67	78459	0.0568407	45	Posterior auditory area, layer 4	216.333	4768	0.0453719	45	Laterolateral anterior visual area, layer 2/3	0	0	0
										46	rhinal fissure	0	0	0	46	spinoreticular pathway	0	0	0	46	Edinger-Westphal nucleus	1455	1664	0.874399	46	Bed nucleus of the accessory olfactory tract	221	1603	0.137867	46	Primary visual area	43709.7	452664	0.096561	46	Posterior auditory area, layer 5	599.333	11609	0.0516266	46	Laterolateral anterior visual area, layer 4	0	0	0
										47	rhinal incisure	0	0	0	47	spinovestibular pathway	0	0	0	47	Trochlear nucleus	362.333	454	0.798091	47	Central amygdalar nucleus	61219.7	84333	0.725928	47	Posterolateral visual area	5825.67	50745	0.114803	47	Posterior auditory area, layer 6a	426	5049	0.0843731	47	Laterolateral anterior visual area,layer 5	0	0	0
										48	precentral fissure	0	0	0	48	spinotectal pathway	0	0	0	48	Paratrochlear nucleus	0	0	0	48	Intercalated amygdalar nucleus	6173	11701	0.527562	48	posteromedial visual area	9272	66859	0.13868	48	Posterior auditory area, layer 6b	291.333	1140	0.255556	48	Laterolateral anterior visual area, layer 6a	0	0	0
										49	preculminate fissure	0	0	0	49	spinohypothalamic pathway	0	0	0	49	Ventral tegmental nucleus	1823.67	2418	0.754205	49	Medial amygdalar nucleus	44474.7	129772	0.342714	49	Laterointermediate area	0	0	0	49	Ventral auditory area, layer 1	1613	18571	0.0868559	49	Laterolateral anterior visual area, layer 6b	0	0	0
										50	primary fissure	0	0	0	50	spinotelenchephalic pathway	0	0	0	50	Anterior tegmental nucleus	1699	2757	0.61625	50	Globus pallidus, external segment	70685.7	100114	0.706052	50	Postrhinal area	0	0	0	50	Ventral auditory area, layer 2/3	827.667	24722	0.033479	50	Mediomedial anterior visual area, layer 1	0	0	0
										51	posterior superior fissure	0	0	0	51	superior cerebelar peduncles	33186	54831	0.605242	51	Lateral terminal nucleus of the accessory optic tract	923	1147	0.804708	51	Globus pallidus, internal segment	21672.7	27100	0.799729	51	Anterior cingulate area, layer 1	0	0	0	51	Ventral auditory area, layer 4	1168.33	13693	0.0853234	51	Mediomedial anterior visual area, layer 2/3	0	0	0
										52	prepyramidal fissure	0	0	0	52	middle cerebellar peduncle	8806.67	69910	0.125971	52	Dorsal terminal nucleus of the accessory optic tract	219.333	725	0.302529	52	Substantia innominata	172329	193782	0.889295	52	Anterior cingulate area, layer 2/3	0	0	0	52	Ventral auditory area, layer 5	2884.67	38671	0.0745951	52	Mediomedial anterior visual area, layer 4	0	0	0
										53	secondary fissure	0	0	0	53	inferior cerebellar peduncle	5050.33	55640	0.090768	53	Medial terminal nucleus of the accessory optic tract	1625.67	2753	0.590507	53	Magnocellular nucleus	22513.3	23333	0.964871	53	Anterior cingulate area, layer 5	0	0	0	53	Ventral auditory area, layer 6a	2416.33	18104	0.13347	53	Mediomedial anterior visual area,layer 5	0	0	0
										54	posterolateral fissure	0	0	0	54	trigeminocerebellar tract	0	0	0	54	Substantia nigra, lateral part	0	0	0	54	Medial septal complex	56402.3	73827	0.76398	54	Anterior cingulate area, layer 6a	0	0	0	54	Ventral auditory area, layer 6b	786.333	2896	0.271524	54	Mediomedial anterior visual area, layer 6a	0	0	0
										55	nodular fissure	0	0	0	55	corpus callosum, anterior forceps	49074	110753	0.443094	55	Substantia nigra, compact part	10111.7	12629	0.80067	55	Triangular nucleus of septum	13253.3	22804	0.581185	55	Anterior cingulate area, layer 6b	0	0	0	55	Anterolateral visual area, layer 1	333.333	7502	0.0444326	55	Mediomedial anterior visual area, layer 6b	0	0	0
										56	simple fissure	0	0	0	56	corpus callosum, extreme capsule	1315.33	5982	0.219882	56	Pedunculopontine nucleus	51522	56987	0.904101	56	Bed nuclei of the stria terminalis	58482.3	85792	0.681676	56	Anterior cingulate area, dorsal part	41725	200306	0.208306	56	Anterolateral visual area, layer 2/3	608.667	12714	0.0478737	56	Mediomedial posterior visual area, layer 1	0	0	0
										57	intercrural fissure	0	0	0	57	genu of corpus callosum	13143.3	53119	0.247432	57	Midbrain raphe nuclei	35567	47076	0.755523	57	Bed nucleus of the anterior commissure	438.333	483	0.907522	57	Anterior cingulate area, ventral part	26703.7	154243	0.173127	57	Anterolateral visual area, layer 4	286.333	6639	0.043129	57	Mediomedial posterior visual area, layer 2/3	0	0	0
										58	ansoparamedian fissure	0	0	0	58	corpus callosum, posterior forceps	21276.7	87205	0.243984	58	Pons, sensory related	139437	245954	0.566923	58	Ventral group of the dorsal thalamus	190977	310937	0.614199	58	Prelimbic area, layer 1	7002.33	33240	0.21066	58	Anterolateral visual area, layer 5	1003	13011	0.0770886	58	Mediomedial posterior visual area, layer 4	0	0	0
										59	intraparafloccular fissure	0	0	0	59	corpus callosum, rostrum	0	0	0	59	Pons, motor related	323518	370769	0.872559	59	Subparafascicular nucleus	11128	13046	0.852982	59	Prelimbic area, layer 2	0	0	0	59	Anterolateral visual area, layer 6a	648.333	7147	0.0907141	59	Mediomedial posterior visual area,layer 5	0	0	0
										60	paramedian sulcus	0	0	0	60	corpus callosum, body	0	0	0	60	Pons, behavioral state related	189613	221236	0.857061	60	Subparafascicular area	8239.67	8454	0.974647	60	Prelimbic area, layer 2/3	6796	26811	0.253478	60	Anterolateral visual area, layer 6b	266	1422	0.18706	60	Mediomedial posterior visual area, layer 6a	0	0	0
										61	parafloccular sulcus	0	0	0	61	corpus callosum, splenium	10082.7	47793	0.210965	61	Medulla, sensory related	208345	507908	0.410202	61	Peripeduncular nucleus	2925	3932	0.743896	61	Prelimbic area, layer 5	22571.7	63042	0.358042	61	Anteromedial visual area, layer 1	894	8602	0.103929	61	Mediomedial posterior visual area, layer 6b	0	0	0
															62	internal capsule	75942	134366	0.565188	62	Medulla, motor related	930104	1119368	0.830919	62	Geniculate group, dorsal thalamus	35644	91005	0.391671	62	Prelimbic area, layer 6a	11114.3	29663	0.374687	62	Anteromedial visual area, layer 2/3	1943.33	13301	0.146104	62	Medial visual area, layer 1	0	0	0
															63	cerebal peduncle	19479.3	56468	0.344962	63	Medulla, behavioral state related	12415	14448	0.859288	63	Lateral group of the dorsal thalamus	101338	197105	0.51413	63	Prelimbic area, layer 6b	482.667	1371	0.352054	63	Anteromedial visual area, layer 4	749.667	3859	0.194264	63	Medial visual area, layer 2/3	0	0	0
															64	corticotectal tract	0	0	0	64	Lingula (I)	1072.67	7751	0.138391	64	Anterior group of the dorsal thalamus	77262.7	138143	0.559295	64	Infralimbic area, layer 1	3358	9609	0.349464	64	Anteromedial visual area, layer 5	2890	14542	0.198735	64	Medial visual area, layer 4	0	0	0
															65	corticorubral tract	0	0	0	65	Central lobule	27873	260812	0.10687	65	Medial group of the dorsal thalamus	116012	128847	0.900388	65	Infralimbic area, layer 2	0	0	0	65	Anteromedial visual area, layer 6a	1521.33	8702	0.174826	65	Medial visual area,layer 5	0	0	0
															66	corticopontine tract	0	0	0	66	Culmen	39464.3	430441	0.0916835	66	Midline group of the dorsal thalamus	61727.7	75891	0.813373	66	Infralimbic area, layer 2/3	3172	9157	0.346402	66	Anteromedial visual area, layer 6b	280.333	1595	0.175758	66	Medial visual area, layer 6a	0	0	0
															67	corticobulbar tract	0	0	0	67	Declive (VI)	10803.7	213303	0.0506494	67	Intralaminar nuclei of the dorsal thalamus	83938.7	102789	0.816611	67	Infralimbic area, layer 5	7682.67	21394	0.359104	67	Lateral visual area, layer 1	580	11854	0.0489286	67	Medial visual area, layer 6b	0	0	0
															68	pyramid	5788	35873	0.161347	68	Folium-tuber vermis (VII)	2768.33	67534	0.0409917	68	Reticular nucleus of the thalamus	65851	92624	0.71095	68	Infralimbic area, layer 6a	5708.33	13114	0.435285	68	Lateral visual area, layer 2/3	683	19298	0.0353923	68	Cortical amygdalar area, posterior part, lateral zone, layers 1-2	0	0	0
															69	pyramidal decussation	1280	4412	0.290118	69	Pyramus (VIII)	3489.67	79865	0.0436946	69	Geniculate group, ventral thalamus	19133.3	33480	0.571485	69	Infralimbic area, layer 6b	321.333	689	0.466376	69	Lateral visual area, layer 4	442	11472	0.0385286	69	Cortical amygdalar area, posterior part, lateral zone, layers 1-3	0	0	0
															70	corticospinal tract, crossed	0	0	0	70	Uvula (IX)	6507	140247	0.0463967	70	Epithalamus	13320.7	42625	0.312508	70	Orbital area, layer 1	0	0	0	70	Lateral visual area, layer 5	1145.67	20110	0.05697	70	Cortical amygdalar area, posterior part, lateral zone, layer 1	0	0	0
															71	corticospinal tract, uncrossed	0	0	0	71	Nodulus (X)	5854	97149	0.060258	71	Supraoptic nucleus	421.333	2998	0.140538	71	Orbital area, layer 2/3	0	0	0	71	Lateral visual area, layer 6a	1130.33	13260	0.0852438	71	Cortical amygdalar area, posterior part, lateral zone, layer 2	0	0	0
															72	external medullary lamina of the thalamus	5398.67	7079	0.762631	72	Simple lobule	18740	364470	0.0514171	72	Accessory supraoptic group	377.333	388	0.972509	72	Orbital area, layer 5	0	0	0	72	Lateral visual area, layer 6b	478.667	2465	0.194185	72	Cortical amygdalar area, posterior part, lateral zone, layer 3	0	0	0
															73	internal medullary lamina of the thalamus	0	0	0	73	Ansiform lobule	18302	691709	0.0264591	73	Paraventricular hypothalamic nucleus	9678.67	12076	0.80148	73	Orbital area, layer 6a	0	0	0	73	Primary visual area, layer 1	9738.33	80747	0.120603	73	Cortical amygdalar area, posterior part, medial zone, layers 1-2	0	0	0
															74	middle thalamic commissure	0	0	0	74	Paramedian lobule	4481	312452	0.0143414	74	Periventricular hypothalamic nucleus, anterior part	2584.33	3191	0.809882	74	Orbital area, layer 6b	0	0	0	74	Primary visual area, layer 2/3	14849.3	127983	0.116026	74	Cortical amygdalar area, posterior part, medial zone, layers 1-3	0	0	0
															75	thalamic peduncles	0	0	0	75	Copula pyramidis	6013.33	160428	0.0374831	75	Periventricular hypothalamic nucleus, intermediate part	6384	12826	0.497739	75	Orbital area, lateral part	57339.3	174531	0.328534	75	Primary visual area, layer 4	6326.67	65560	0.0965019	75	Cortical amygdalar area, posterior part, medial zone, layer 1	0	0	0
															76	optic radiation	0	0	0	76	Paraflocculus	10160.7	366493	0.027724	76	Arcuate hypothalamic nucleus	2431.33	18325	0.132678	76	Orbital area, medial part	36207.3	89466	0.404705	76	Primary visual area, layer 5	7040.67	99343	0.0708723	76	Cortical amygdalar area, posterior part, medial zone, layer 2	0	0	0
															77	auditory radiation	0	0	0	77	Flocculus	2605.67	85475	0.0304845	77	Anterodorsal preoptic nucleus	4473.33	6385	0.7006	77	Orbital area, ventral part	0	0	0	77	Primary visual area, layer 6a	4470.33	68387	0.0653682	77	Cortical amygdalar area, posterior part, medial zone, layer 3	0	0	0
															78	pallidothalamic pathway	0	0	0	78	lateral olfactory tract, body	7160.67	57927	0.123615	78	Anterior hypothalamic area	0	0	0	78	Orbital area, ventrolateral part	36744.3	113723	0.323104	78	Primary visual area, layer 6b	1284.33	10644	0.120663	78	Field CA1, stratum lacunosum-moleculare	0	0	0
															79	nigrostriatal tract	6602	7192	0.917964	79	dorsal limb	1934.33	10048	0.192509	79	Anteroventral preoptic nucleus	5192.67	5898	0.880411	79	Agranular insular area, dorsal part	89491.7	238486	0.375249	79	Posterolateral visual area, layer 1	1364.67	12115	0.112643	79	Field CA1, stratum oriens	0	0	0
															80	nigrothalamic fibers	0	0	0	80	accessory olfactory tract	0	0	0	80	Anteroventral periventricular nucleus	5420.33	11711	0.462841	80	Agranular insular area, posterior part	36475	155849	0.234041	80	Posterolateral visual area, layer 2/3	952.667	13341	0.0714089	80	Field CA1, pyramidal layer	0	0	0
															81	pallidotegmental fascicle	0	0	0	81	midbrain tract of the trigeminal nerve	0	0	0	81	Dorsomedial nucleus of the hypothalamus	15835.7	24068	0.657955	81	Agranular insular area, ventral part	34205.7	111100	0.307882	81	Posterolateral visual area, layer 4	215	2308	0.0931542	81	Field CA1, stratum radiatum	0	0	0
															82	striatonigral pathway	0	0	0	82	spinal tract of the trigeminal nerve	15885.7	104258	0.152369	82	Median preoptic nucleus	1321	2595	0.509056	82	Retrosplenial area, lateral agranular part	17013.3	150743	0.112863	82	Posterolateral visual area, layer 5	1999.33	15560	0.128492	82	Field CA2, stratum lacunosum-moleculare	0	0	0
															83	subthalamic fascicle	0	0	0	83	trapezoid body	6133.67	19238	0.318831	83	Medial preoptic area	31296	35645	0.877991	83	Retrosplenial area, dorsal part	37717.7	242928	0.155263	83	Posterolateral visual area, layer 6a	1172.67	6870	0.170694	83	Field CA2, stratum oriens	0	0	0
															84	direct tectospinal pathway	0.666667	1	0.666667	84	intermediate acoustic stria	0	0	0	84	Vascular organ of the lamina terminalis	190	560	0.339286	84	Retrosplenial area, ventral part	52755.3	278392	0.1895	84	Posterolateral visual area, layer 6b	121.333	551	0.220206	84	Field CA2, pyramidal layer	0	0	0
															85	doral tegmental decussation	395.667	445	0.889139	85	dorsal acoustic stria	199.667	773	0.258301	85	Posterodorsal preoptic nucleus	507.333	743	0.682817	85	Posterior parietal association areas, layer 1	0	0	0	85	posteromedial visual area, layer 1	1066.67	12049	0.0885274	85	Field CA2, stratum radiatum	0	0	0
															86	crossed tectospinal pathway	27335.7	32193	0.849118	86	lateral lemniscus	35439	53354	0.664224	86	Parastrial nucleus	5664.33	6173	0.917598	86	Posterior parietal association areas, layer 2/3	0	0	0	86	posteromedial visual area, layer 2/3	2291	18770	0.122056	86	Field CA3, stratum lacunosum-moleculare	0	0	0
															87	ventral tegmental decussation	1759.33	2380	0.739216	87	inferior colliculus commissure	1150	1152	0.998264	87	Suprachiasmatic preoptic nucleus	0	0	0	87	Posterior parietal association areas, layer 4	0	0	0	87	posteromedial visual area, layer 4	1016.33	6309	0.161093	87	Field CA3, stratum lucidum	0	0	0
															88	rubroreticular tract	0	0	0	88	brachium of the inferior colliculus	7105	15797	0.449769	88	Periventricular hypothalamic nucleus, posterior part	1991.67	8126	0.245098	88	Posterior parietal association areas, layer 5	0	0	0	88	posteromedial visual area, layer 5	3022.67	18275	0.165399	88	Field CA3, stratum oriens	0	0	0
															89	retriculospinal tract, lateral part	0	0	0	89	dorsolateral fascicle	0	0	0	89	Periventricular hypothalamic nucleus, preoptic part	6660.67	9158	0.727306	89	Posterior parietal association areas, layer 6a	0	0	0	89	posteromedial visual area, layer 6a	1614	9662	0.167046	89	Field CA3, pyramidal layer	0	0	0
															90	retriculospinal tract, medial part	0	0	0	90	dorsal commissure of the spinal cord	0	0	0	90	Subparaventricular zone	5386.67	7008	0.768645	90	Posterior parietal association areas, layer 6b	0	0	0	90	posteromedial visual area, layer 6b	261.333	1794	0.145671	90	Field CA3, stratum radiatum	0	0	0
															91	amygdalar capsule	4152.67	10521	0.394703	91	ventral commissure of the spinal cord	0	0	0	91	Suprachiasmatic nucleus	2404.33	4229	0.568535	91	Anterior area	0	0	0	91	Laterointermediate area, layer 1	0	0	0	91	Dentate gyrus crest, molecular layer	0	0	0
															92	ansa peduncularis	0	0	0	92	fasciculus proprius	0	0	0	92	Subfornical organ	338.333	1382	0.244814	92	Rostrolateral visual area	8258.33	65025	0.127002	92	Laterointermediate area, layer 2/3	0	0	0	92	Dentate gyrus crest, polymorph layer	0	0	0
															93	anterior commissure, temporal limb	10604	13607	0.779305	93	dorsal column	287.333	1427	0.201355	93	Ventromedial preoptic nucleus	0	0	0	93	Temporal association areas, layer 1	4143.67	34006	0.121851	93	Laterointermediate area, layer 4	0	0	0	93	Dentate gyrus crest, granule cell layer	0	0	0
															94	cingulum bundle	23319.7	80922	0.288175	94	medial lemniscus	33453.3	42533	0.786527	94	Ventrolateral preoptic nucleus	2093.33	4291	0.487843	94	Temporal association areas, layer 2/3	4515	44795	0.100792	94	Laterointermediate area, layer 5	0	0	0	94	Dentate gyrus lateral blade, molecular layer	0	0	0
															95	fornix system	94772.7	271708	0.348803	95	hypothalamohypophysial tract	0	0	0	95	Anterior hypothalamic nucleus	43801.3	45466	0.963387	95	Temporal association areas, layer 4	2244	19976	0.112335	95	Laterointermediate area, layer 6a	0	0	0	95	Dentate gyrus lateral blade, polymorph layer	0	0	0
															96	longitudinal association bundle	0	0	0	96	superior cerebellar peduncle decussation	2135.33	3004	0.71083	96	Mammillary body	25380.7	65031	0.390286	96	Temporal association areas, layer 5	10013.3	60878	0.164482	96	Laterointermediate area, layer 6b	0	0	0	96	Dentate gyrus lateral blade, granule cell layer	0	0	0
															97	stria terminalis	9145.67	21871	0.418164	97	uncinate fascicle	1923.33	5431	0.35414	97	Medial preoptic nucleus	19475.3	25896	0.75206	97	Temporal association areas, layer 6a	8482	33590	0.252516	97	Postrhinal area, layer 1	0	0	0	97	Dentate gyrus medial blade, molecular layer	0	0	0
															98	medial forebrain bundle	2999.33	3186	0.94141	98	ventral spinocerebellar tract	5390.67	18263	0.295169	98	Dorsal premammillary nucleus	7000.67	8433	0.830151	98	Temporal association areas, layer 6b	2144	5556	0.385889	98	Postrhinal area, layer 2/3	0	0	0	98	Dentate gyrus medial blade, polymorph layer	0	0	0
															99	ventrolateral hypothalamic tract	0	0	0	99	dorsal spinocerebellar tract	827.333	9396	0.0880517	99	Ventral premammillary nucleus	6903.33	12528	0.551032	99	Perirhinal area, layer 1	2277.33	14224	0.160105	99	Postrhinal area, layer 4	0	0	0	99	Dentate gyrus medial blade, granule cell layer	0	0	0
															100	preoptic commissure	0	0	0	100	cuneocerebellar tract	0	0	0	100	Paraventricular hypothalamic nucleus, descending division	8112.67	8369	0.969371	100	Perirhinal area, layer 2/3	3596.67	21305	0.168818	100	Postrhinal area, layer 5	0	0	0	100	Entorhinal area, lateral part, layer 1	9406	62794	0.149791
															101	supraoptic commissures	416	1672	0.248804	101	juxtarestiform body	0	0	0	101	Ventromedial hypothalamic nucleus	12092	35169	0.343826	101	Perirhinal area, layer 5	1855.33	10756	0.172493	101	Postrhinal area, layer 6a	0	0	0	101	Entorhinal area, lateral part, layer 2	21182	102602	0.206448
															102	premammillary commissure	0	0	0	102	bulbocerebellar tract	0	0	0	102	Posterior hypothalamic nucleus	41451.7	45251	0.916039	102	Perirhinal area, layer 6a	1080.67	3437	0.314421	102	Postrhinal area, layer 6b	0	0	0	102	Entorhinal area, lateral part, layer 2/3	0	0	0
															103	supramammillary decussation	0	0	0	103	external capsule	24823.3	56036	0.442989	103	Lateral hypothalamic area	125884	132570	0.949566	103	Perirhinal area, layer 6b	328.333	843	0.389482	103	Anterior cingulate area, dorsal part, layer 1	4601.67	38133	0.120674	103	Entorhinal area, lateral part, layer 2a	0	0	0
															104	propriohypothalamic pathways	0	0	0	104	alveus	26006.7	89379	0.290971	104	Lateral preoptic area	34903.7	35519	0.982676	104	Ectorhinal area/Layer 1	2404.67	16685	0.144121	104	Anterior cingulate area, dorsal part, layer 2/3	4798	39098	0.122717	104	Entorhinal area, lateral part, layer 2b	0	0	0
															105	periventricular bundle of the hypothalamus	0	0	0	105	dorsal fornix	598.667	2395	0.249965	105	Preparasubthalamic nucleus	816	816	1	105	Ectorhinal area/Layer 2/3	3458.33	30445	0.113593	105	Anterior cingulate area, dorsal part, layer 5	18377	76687	0.239636	105	Entorhinal area, lateral part, layer 3	15149.3	84281	0.179748
															106	mammillary related	13956.3	16710	0.835208	106	fimbria	38872.7	96935	0.401018	106	Parasubthalamic nucleus	9457	10628	0.889819	106	Ectorhinal area/Layer 5	6920.33	33862	0.204369	106	Anterior cingulate area, dorsal part, layer 6a	13279.3	44804	0.296387	106	Entorhinal area, lateral part, layer 4	0	0	0
															107	dorsal thalamus related	0	0	0	107	precommissural fornix, general	0	0	0	107	Perifornical nucleus	0	0	0	107	Ectorhinal area/Layer 6a	7339	24962	0.294007	107	Anterior cingulate area, dorsal part, layer 6b	669	1584	0.422348	107	Entorhinal area, lateral part, layer 4/5	0	0	0
															108	epithalamus related	16406.7	31015	0.528991	108	postcommissural fornix	13880.7	17740	0.78245	108	Retrochiasmatic area	5497.67	9449	0.581825	108	Ectorhinal area/Layer 6b	1284.33	3606	0.356166	108	Anterior cingulate area, ventral part, layer 1	5517	30297	0.182097	108	Entorhinal area, lateral part, layer 5	16606	91401	0.181683
															109	midbrain related	0	0	0	109	hippocampal commissures	15414	65259	0.236197	109	Subthalamic nucleus	8311.33	12463	0.666881	109	Main olfactory bulb, glomerular layer	0	0	0	109	Anterior cingulate area, ventral part, layer 2/3	4435.33	32601	0.136049	109	Entorhinal area, lateral part, layer 5/6	0	0	0
																				110	perforant path	0	0	0	110	Tuberal nucleus	13491	33500	0.402716	110	Main olfactory bulb, granule layer	0	0	0	110	Anterior cingulate area, ventral part, layer 5	9614	64153	0.14986	110	Entorhinal area, lateral part, layer 6a	13714	67154	0.204217
																				111	angular path	0	0	0	111	Zona incerta	99300	115245	0.861643	111	Main olfactory bulb, inner plexiform layer	0	0	0	111	Anterior cingulate area, ventral part, 6a	5753.67	23226	0.247725	111	Entorhinal area, lateral part, layer 6b	0	0	0
																				112	commissural branch of stria terminalis	0	0	0	112	Superior colliculus, optic layer	36702.3	41155	0.891807	112	Main olfactory bulb, mitral layer	0	0	0	112	Anterior cingulate area, ventral part, 6b	1383.67	3966	0.348882	112	Entorhinal area, medial part, dorsal zone, layer 1	13888.3	79710	0.174236
																				113	supraoptic commissures, anterior	0	0	0	113	Superior colliculus, superficial gray layer	63731	73727	0.864419	113	Main olfactory bulb, outer plexiform layer	0	0	0	113	Orbital area, lateral part, layer 1	5401.33	24007	0.22499	113	Entorhinal area, medial part, dorsal zone, layer 2	13039.3	80671	0.161636
																				114	supraoptic commissures, dorsal	0	0	0	114	Superior colliculus, zonal layer	13125.3	23252	0.564482	114	Accessory olfactory bulb, glomerular layer	2042.67	9886	0.206622	114	Orbital area, lateral part, layer 2/3	11121.3	39769	0.279648	114	Entorhinal area, medial part, dorsal zone, layer 2a	0	0	0
																				115	supraoptic commissures, ventral	0	0	0	115	Inferior colliculus, central nucleus	28449.7	72083	0.394679	115	Accessory olfactory bulb, granular layer	3725.67	14107	0.264101	115	Orbital area, lateral part, layer 5	25620.3	77287	0.331496	115	Entorhinal area, medial part, dorsal zone, layer 2b	0	0	0
																				116	propriohypothalamic pathways, dorsal	0	0	0	116	Inferior colliculus, dorsal nucleus	47492	84648	0.561053	116	Accessory olfactory bulb, mitral layer	2285.33	17705	0.129078	116	Orbital area, lateral part, layer 6a	13836.7	30562	0.452741	116	Entorhinal area, medial part, dorsal zone, layer 3	12456.7	62938	0.19792
																				117	propriohypothalamic pathways, lateral	0	0	0	117	Inferior colliculus, external nucleus	74555	127870	0.583053	117	Anterior olfactory nucleus, dorsal part	0	0	0	117	Orbital area, lateral part, layer 6b	1359.67	2906	0.467883	117	Entorhinal area, medial part, dorsal zone, layer 4	0	0	0
																				118	propriohypothalamic pathways, medial	0	0	0	118	Midbrain reticular nucleus, magnocellular part	0	0	0	118	Anterior olfactory nucleus, external part	0	0	0	118	Orbital area, medial part, layer 1	8579.33	26955	0.318284	118	Entorhinal area, medial part, dorsal zone, layer 5	12471.3	58465	0.213313
																				119	propriohypothalamic pathways, ventral	0	0	0	119	Midbrain reticular nucleus, magnocellular part, general	0	0	0	119	Anterior olfactory nucleus, lateral part	0	0	0	119	Orbital area, medial part, layer 2	0	0	0	119	Entorhinal area, medial part, dorsal zone, layer 5/6	0	0	0
																				120	principal mammillary tract	1936	2127	0.910202	120	Midbrain reticular nucleus, parvicellular part	0	0	0	120	Anterior olfactory nucleus, medial part	0	0	0	120	Orbital area, medial part, layer 2/3	7863.33	20153	0.390182	120	Entorhinal area, medial part, dorsal zone, layer 6	8664	40183	0.215614
																				121	mammillothalamic tract	8237	8280	0.994807	121	Superior colliculus, motor related, deep gray layer	66086.3	76483	0.864066	121	Anterior olfactory nucleus, posteroventral part	0	0	0	121	Orbital area, medial part, layer 5	13442.7	30184	0.445357	121	Entorhinal area, medial part, ventral zone, layer 1	0	0	0
																				122	mammillotegmental tract	3487	4241	0.822212	122	Superior colliculus, motor related, deep white layer	19062	21283	0.895644	122	Anterior olfactory nucleus, layer 1	0	0	0	122	Orbital area, medial part, layer 6a	6197.67	11931	0.519459	122	Entorhinal area, medial part, ventral zone, layer 2	0	0	0
																				123	mammillary peduncle	296.333	2062	0.143712	123	Superior colliculus, motor related, intermediate white layer	121385	133937	0.906287	123	Anterior olfactory nucleus, layer 2	0	0	0	123	Orbital area, medial part, layer 6b	0	0	0	123	Entorhinal area, medial part, ventral zone, layer 3	0	0	0
																				124	periventricular bundle of the thalamus	0	0	0	124	Superior colliculus, motor related, intermediate gray layer	114459	130357	0.878043	124	Taenia tecta, dorsal part	19342	46375	0.417078	124	Orbital area, ventrolateral part, layer 1	5821.67	24693	0.235762	124	Entorhinal area, medial part, ventral zone, layer 4	0	0	0
																				125	stria medullaris	6470.67	17293	0.374178	125	Precommissural nucleus	8864.33	10968	0.8082	125	Taenia tecta, ventral part	14606.3	46056	0.317143	125	Orbital area, ventrolateral part, layer 2/3	9535.67	33502	0.28463	125	Entorhinal area, medial part, ventral zone, layer 5/6	0	0	0
																				126	fasciculus retroflexus	9619.33	10681	0.900602	126	Interstitial nucleus of Cajal	4464.33	5086	0.877769	126	Dorsal peduncular area, layer 1	0	0	0	126	Orbital area, ventrolateral part, layer 5	14847.7	39639	0.374572	126	Subiculum, dorsal part, molecular layer	0	0	0
																				127	habenular commissure	316.667	3041	0.104132	127	Nucleus of Darkschewitsch	4960.67	5871	0.844944	127	Dorsal peduncular area, layer 2	0	0	0	127	Orbital area, ventrolateral part, layer 6a	6230	15242	0.408739	127	Subiculum, dorsal part, pyramidal layer	0	0	0
																				128	pineal stalk	0	0	0	128	Supraoculomotor periaqueductal gray	0	0	0	128	Dorsal peduncular area, layer 2/3	0	0	0	128	Orbital area, ventrolateral part, layer 6b	309.333	647	0.478104	128	Subiculum, dorsal part, stratum radiatum	0	0	0
																				129	dorsal longitudinal fascicle	0	0	0	129	Anterior pretectal nucleus	61083	81666	0.747961	129	Dorsal peduncular area, layer 5	0	0	0	129	Agranular insular area, dorsal part, layer 1	6333.33	29473	0.214886	129	Subiculum, ventral part, molecular layer	0	0	0
																				130	dorsal tegmental tract	0	0	0	130	Medial pretectal area	2664	2821	0.944346	130	Dorsal peduncular area, layer 6a	0	0	0	130	Agranular insular area, dorsal part, layer 2/3	18410.3	59244	0.310754	130	Subiculum, ventral part, pyramidal layer	0	0	0
																									131	Nucleus of the optic tract	9908	13159	0.752945	131	Piriform area, layers 1-3	0	0	0	131	Agranular insular area, dorsal part, layer 5	38210.7	96632	0.395425	131	Subiculum, ventral part, stratum radiatum	0	0	0
																									132	Nucleus of the posterior commissure	18029.3	18484	0.975402	132	Piriform area, molecular layer	0	0	0	132	Agranular insular area, dorsal part, layer 6a	24904.7	50002	0.498073	132	Prosubiculum, dorsal part, molecular layer	0	0	0
																									133	Olivary pretectal nucleus	3071.67	3733	0.822841	133	Piriform area, pyramidal layer	0	0	0	133	Agranular insular area, dorsal part, layer 6b	1632.67	3135	0.520787	133	Prosubiculum, dorsal part, pyramidal layer	0	0	0
																									134	Posterior pretectal nucleus	8182.67	9225	0.88701	134	Piriform area, polymorph layer	0	0	0	134	Agranular insular area, posterior part, layer 1	5587.33	27060	0.206479	134	Prosubiculum, dorsal part, stratum radiatum	0	0	0
																									135	Retroparafascicular nucleus	0	0	0	135	Nucleus of the lateral olfactory tract, layers 1-3	0	0	0	135	Agranular insular area, posterior part, layer 2/3	9888	51401	0.19237	135	Prosubiculum, ventral part, molecular layer	0	0	0
																									136	Interfascicular nucleus raphe	3229	5559	0.58086	136	Nucleus of the lateral olfactory tract, molecular layer	1708.33	7131	0.239564	136	Agranular insular area, posterior part, layer 5	10096.3	48165	0.20962	136	Prosubiculum, ventral part, pyramidal layer	0	0	0
																									137	Interpeduncular nucleus	16034	22817	0.702722	137	Nucleus of the lateral olfactory tract, pyramidal layer	3115	9563	0.325735	137	Agranular insular area, posterior part, layer 6a	10191	27900	0.365269	137	Prosubiculum, ventral part, stratum radiatum	0	0	0
																									138	Rostral linear nucleus raphe	2981.33	3546	0.84076	138	Nucleus of the lateral olfactory tract, layer 3	1749.33	3701	0.472665	138	Agranular insular area, posterior part, layer 6b	712.333	1323	0.538423	138	Paraventricular hypothalamic nucleus, magnocellular division, posterior magnocellular part, lateral zone	0	0	0
																									139	Central linear nucleus raphe	4290.67	5340	0.803496	139	Cortical amygdalar area, anterior part	21323.7	49142	0.433919	139	Agranular insular area, ventral part, layer 1	3813	16036	0.237778	139	Paraventricular hypothalamic nucleus, magnocellular division, posterior magnocellular part, medial zone	0	0	0
																									140	Dorsal nucleus raphe	9032	9814	0.920318	140	Cortical amygdalar area, posterior part	30939.7	159821	0.193589	140	Agranular insular area, ventral part, layer 2/3	11685.3	38034	0.307234
																									141	Nucleus of the lateral lemniscus	23830.3	46328	0.514383	141	Piriform-amygdalar area, layers 1-3	0	0	0	141	Agranular insular area, ventral part, layer 5	14140	46103	0.306705
																									142	Principal sensory nucleus of the trigeminal	20217	70327	0.287471	142	Piriform-amygdalar area, molecular layer	0	0	0	142	Agranular insular area, ventral part, layer 6a	4471.67	10733	0.416628
																									143	Parabrachial nucleus	65662.3	71766	0.91495	143	Piriform-amygdalar area, pyramidal layer	0	0	0	143	Agranular insular area, ventral part, layer 6b	95.6667	194	0.493127
																									144	Superior olivary complex	29727.3	57533	0.516701	144	Piriform-amygdalar area, polymorph layer	0	0	0	144	Retrosplenial area, lateral agranular part, layer 1	4479.67	32392	0.138295
																									145	Barrington's nucleus	984	994	0.98994	145	Postpiriform transition area, layers 1-3	0	0	0	145	Retrosplenial area, lateral agranular part, layer 2/3	3214	42857	0.0749936
																									146	Dorsal tegmental nucleus	5448.67	6637	0.820953	146	Postpiriform transition area, layers 1	0	0	0	146	Retrosplenial area, lateral agranular part, layer 5	5216	46896	0.111225
																									147	Lateral tegmental nucleus	0	0	0	147	Postpiriform transition area, layers 2	0	0	0	147	Retrosplenial area, lateral agranular part, layer 6a	3671.33	26287	0.139663
																									148	Posterodorsal tegmental nucleus	0	0	0	148	Postpiriform transition area, layers 3	0	0	0	148	Retrosplenial area, lateral agranular part, layer 6b	432.333	2311	0.187076
																									149	Pontine central gray	29636.7	34776	0.852216	149	Ammon's horn	238419	1084697	0.219803	149	Mediomedial anterior visual area	0	0	0
																									150	Pontine gray	38699.3	61699	0.627228	150	Dentate gyrus	118451	422237	0.280533	150	Mediomedial posterior visual area	0	0	0
																									151	Pontine reticular nucleus, caudal part	144664	150278	0.962643	151	Fasciola cinerea	1279.33	3947	0.324128	151	Medial visual area	0	0	0
																									152	Pontine reticular nucleus, ventral part	0	0	0	152	Induseum griseum	1365.67	7958	0.171609	152	Retrosplenial area, dorsal part, layer 1	6146.67	52969	0.116043
																									153	Supragenual nucleus	1008.33	1111	0.907591	153	Entorhinal area	136577	730199	0.187041	153	Retrosplenial area, dorsal part, layer 2/3	8378.33	62330	0.134419
																									154	Superior salivatory nucleus	0	0	0	154	Parasubiculum	5714.33	59690	0.0957335	154	Retrosplenial area, dorsal part, layer 4	0	0	0
																									155	Supratrigeminal nucleus	14616.7	16640	0.878405	155	Postsubiculum	7122	69144	0.103002	155	Retrosplenial area, dorsal part, layer 5	13557.7	77137	0.175761
																									156	Tegmental reticular nucleus	43042.7	44144	0.975051	156	Presubiculum	8304.33	59134	0.140432	156	Retrosplenial area, dorsal part, layer 6a	9049	48445	0.186789
																									157	Motor nucleus of trigeminal	16512.7	22692	0.727687	157	Subiculum	15796	134629	0.11733	157	Retrosplenial area, dorsal part, layer 6b	586	2047	0.286273
																									158	Peritrigeminal zone	0	0	0	158	Prosubiculum	0	0	0	158	Retrosplenial area, ventral part, layer 1	11261.7	60568	0.185934
																									159	Accessory trigeminal nucleus	0	0	0	159	Hippocampo-amygdalar transition area	0	0	0	159	Retrosplenial area, ventral part, layer 2	0	0	0
																									160	Parvicellular motor 5 nucleus	0	0	0	160	Area prostriata	0	0	0	160	Retrosplenial area, ventral part, layer 2/3	10693	65218	0.163958
																									161	Intertrigeminal nucleus	0	0	0	161	Islands of Calleja	0	0	0	161	Retrosplenial area, ventral part, layer 5	22898	107310	0.213382
																									162	Superior central nucleus raphe	26403.7	38338	0.688707	162	Major island of Calleja	0	0	0	162	Retrosplenial area, ventral part, layer 6a	7215.33	42175	0.171081
																									163	Locus ceruleus	925.667	931	0.994271	163	Olfactory tubercle, layers 1-3	0	0	0	163	Retrosplenial area, ventral part, layer 6b	687.333	3121	0.220229
																									164	Laterodorsal tegmental nucleus	12661.3	13054	0.96992	164	Olfactory tubercle, molecular layer	0	0	0	164	Anterior area, layer 1	0	0	0
																									165	Nucleus incertus	6361.33	6776	0.938804	165	Olfactory tubercle, pyramidal layer	0	0	0	165	Anterior area, layer 2/3	0	0	0
																									166	Pontine reticular nucleus	133878	151264	0.88506	166	Olfactory tubercle, polymorph layer	0	0	0	166	Anterior area, layer 4	0	0	0
																									167	Nucleus raphe pontis	4952.67	6164	0.803483	167	Lateral septal nucleus, caudal (caudodorsal) part	9367.33	36018	0.260074	167	Anterior area, layer 5	0	0	0
																									168	Subceruleus nucleus	1582	1694	0.933884	168	Lateral septal nucleus, rostral (rostroventral) part	77211.7	120383	0.641383	168	Anterior area, layer 6a	0	0	0
																									169	Sublaterodorsal nucleus	2848.33	3015	0.944721	169	Lateral septal nucleus, ventral part	16855	38886	0.433446	169	Anterior area, layer 6b	0	0	0
																									170	Area postrema	291.667	3397	0.0858601	170	Central amygdalar nucleus, capsular part	13015.3	19807	0.657108	170	Rostrolateral area, layer 1	0	0	0
																									171	Cochlear nuclei	7025.33	104247	0.0673912	171	Central amygdalar nucleus, lateral part	10860.3	16635	0.65286	171	Rostrolateral area, layer 2/3	0	0	0
																									172	Dorsal column nuclei	12326	26574	0.463837	172	Central amygdalar nucleus, medial part	37344	47891	0.779771	172	Rostrolateral area, layer 4	0	0	0
																									173	External cuneate nucleus	4486	13130	0.34166	173	Medial amygdalar nucleus, anterodorsal part	0	0	0	173	Rostrolateral area, layer 5	0	0	0
																									174	Nucleus of the trapezoid body	7715	9895	0.779687	174	Medial amygdalar nucleus, anteroventral part	0	0	0	174	Rostrolateral area, layer 6a	0	0	0
																									175	Nucleus of the solitary tract	42166.3	54354	0.775772	175	Medial amygdalar nucleus, posterodorsal part	0	0	0	175	Rostrolateral area, layer 6b	0	0	0
																									176	Spinal nucleus of the trigeminal, caudal part	30643.7	107628	0.284718	176	Medial amygdalar nucleus, posteroventral part	0	0	0	176	Taenia tecta, dorsal part, layers 1-4	0	0	0
																									177	Spinal nucleus of the trigeminal, interpolar part	56470.7	118142	0.47799	177	Medial septal nucleus	24099	26547	0.907786	177	Taenia tecta, dorsal part, layer 1	0	0	0
																									178	Spinal nucleus of the trigeminal, oral part	45889.3	63978	0.717267	178	Diagonal band nucleus	32303.3	47280	0.683235	178	Taenia tecta, dorsal part, layer 2	0	0	0
																									179	Paratrigeminal nucleus	0	0	0	179	Bed nuclei of the stria terminalis, anterior division	0	0	0	179	Taenia tecta, dorsal part, layer 3	0	0	0
																									180	Nucleus z	0	0	0	180	Bed nuclei of the stria terminalis, posterior division	0	0	0	180	Taenia tecta, dorsal part, layer 4	0	0	0
																									181	Abducens nucleus	1720.67	1949	0.882846	181	Ventral anterior-lateral complex of the thalamus	44844.3	52314	0.857215	181	Taenia tecta, ventral part, layers 1-3	0	0	0
																									182	Accessory abducens nucleus	0	0	0	182	Ventral medial nucleus of the thalamus	54859.3	59299	0.925131	182	Taenia tecta, ventral part, layer 1	0	0	0
																									183	Facial motor nucleus	45162	58708	0.769265	183	Ventral posterior complex of the thalamus	78538	181415	0.432919	183	Taenia tecta, ventral part, layer 2	0	0	0
																									184	Accessory facial motor nucleus	346.667	353	0.982059	184	Posterior triangular thalamic nucleus	0	0	0	184	Taenia tecta, ventral part, layer 3	0	0	0
																									185	Efferent vestibular nucleus	0	0	0	185	Subparafascicular nucleus, magnocellular part	4252	4449	0.95572	185	Cortical amygdalar area, anterior part, layer 1	0	0	0
																									186	Nucleus ambiguus	2718	2763	0.983713	186	Subparafascicular nucleus, parvicellular part	6876	8597	0.799814	186	Cortical amygdalar area, anterior part, layer 2	0	0	0
																									187	Dorsal motor nucleus of the vagus nerve	9229	11139	0.82853	187	Medial geniculate complex	16466	44779	0.367717	187	Cortical amygdalar area, anterior part, layer 3	0	0	0
																									188	Efferent cochlear group	0	0	0	188	Dorsal part of the lateral geniculate complex	19178	46226	0.414875	188	Cortical amygdalar area, posterior part, lateral zone	16018	76930	0.208215
																									189	Gigantocellular reticular nucleus	164314	167474	0.981129	189	Lateral posterior nucleus of the thalamus	43404	77053	0.563301	189	Cortical amygdalar area, posterior part, medial zone	14921.7	82891	0.180016
																									190	Infracerebellar nucleus	1873	3458	0.541643	190	Posterior complex of the thalamus	31788.7	80140	0.396664	190	Field CA1	103310	653391	0.158114
																									191	Inferior olivary complex	24663.7	32619	0.756114	191	Posterior limiting nucleus of the thalamus	9168.33	13149	0.697265	191	Field CA2	13529	30421	0.444726
																									192	Intermediate reticular nucleus	167011	177667	0.940025	192	Suprageniculate nucleus	5245.67	11633	0.45093	192	Field CA3	121580	400885	0.303279
																									193	Inferior salivatory nucleus	355	460	0.771739	193	Ethmoid nucleus of the thalamus	0	0	0	193	Dentate gyrus, molecular layer	67853.3	275894	0.24594
																									194	Linear nucleus of the medulla	3913.33	3948	0.991219	194	Retroethmoid nucleus	0	0	0	194	Dentate gyrus, polymorph layer	14167.3	43800	0.323455
																									195	Lateral reticular nucleus	27053	36465	0.741889	195	Anteroventral nucleus of thalamus	10392.7	26622	0.390379	195	Dentate gyrus, granule cell layer	36430.7	102543	0.355272
																									196	Magnocellular reticular nucleus	33844	34099	0.992522	196	Anteromedial nucleus	19987	26289	0.76028	196	Dentate gyrus, subgranular zone	0	0	0
																									197	Medullary reticular nucleus	108398	130048	0.833526	197	Anterodorsal nucleus	4532	10248	0.442233	197	Dentate gyrus crest	0	0	0
																									198	Parvicellular reticular nucleus	133770	143835	0.930026	198	Interanteromedial nucleus of the thalamus	2710	2742	0.98833	198	Dentate gyrus lateral blade	0	0	0
																									199	Parasolitary nucleus	1459.33	1790	0.81527	199	Interanterodorsal nucleus of the thalamus	6265.33	7225	0.867174	199	Dentate gyrus medial blade	0	0	0
																									200	Paragigantocellular reticular nucleus	58100	60721	0.956835	200	Lateral dorsal nucleus of thalamus	33375.7	65017	0.513338	200	Entorhinal area, lateral part	76057.3	408232	0.186309
																									201	Perihypoglossal nuclei	15522	17341	0.895104	201	Intermediodorsal nucleus of the thalamus	11163.7	11270	0.990565	201	Entorhinal area, medial part, dorsal zone	60519.7	321967	0.187969
																									202	Paramedian reticular nucleus	0	0	0	202	Mediodorsal nucleus of thalamus	76946.3	88198	0.872427	202	Entorhinal area, medial part, ventral zone	0	0	0
																									203	Parapyramidal nucleus	4927.33	6058	0.81336	203	Submedial nucleus of the thalamus	18297.3	19682	0.929648	203	Parasubiculum, layer 1	0	0	0
																									204	Vestibular nuclei	109494	205319	0.533286	204	Perireunensis nucleus	9605	9697	0.990513	204	Parasubiculum, layer 2	0	0	0
																									205	Nucleus x	1913.67	3646	0.524867	205	Paraventricular nucleus of the thalamus	18080.7	28430	0.635971	205	Parasubiculum, layer 3	0	0	0
																									206	Hypoglossal nucleus	14202	18007	0.788693	206	Parataenial nucleus	12135	14706	0.825173	206	Postsubiculum, layer 1	0	0	0
																									207	Nucleus y	114	1501	0.0759494	207	Nucleus of reuniens	26003.7	27167	0.957178	207	Postsubiculum, layer 2	0	0	0
																									208	Interstitial nucleus of the vestibular nerve	0	0	0	208	Xiphoid thalamic nucleus	0	0	0	208	Postsubiculum, layer 3	0	0	0
																									209	Nucleus raphe magnus	7571.67	7657	0.988856	209	Rhomboid nucleus	5574.33	5829	0.95631	209	Presubiculum, layer 1	0	0	0
																									210	Nucleus raphe pallidus	2485	4336	0.573109	210	Central medial nucleus of the thalamus	14963.7	15985	0.936107	210	Presubiculum, layer 2	0	0	0
																									211	Nucleus raphe obscurus	2358.33	2455	0.960625	211	Paracentral nucleus	11548	15258	0.756849	211	Presubiculum, layer 3	0	0	0
																									212	Lingula (I), molecular layer	0	0	0	212	Central lateral nucleus of the thalamus	17994.3	23142	0.777562	212	Subiculum, dorsal part	0	0	0
																									213	Lingula (I), Purkinje layer	0	0	0	213	Parafascicular nucleus	26151.7	31335	0.834583	213	Subiculum, ventral part	0	0	0
																									214	Lingula (I), granular layer	0	0	0	214	Posterior intralaminar thalamic nucleus	0	0	0	214	Prosubiculum, dorsal part	0	0	0
																									215	Lobule II	5316.67	85398	0.0622575	215	Intergeniculate leaflet of the lateral geniculate complex	3002.67	4415	0.680106	215	Prosubiculum, ventral part	0	0	0
																									216	Lobule III	22556.3	175414	0.128589	216	Intermediate geniculate nucleus	0	0	0	216	Medial amygdalar nucleus, posterodorsal part, sublayer a	0	0	0
																									217	Lobule IV	0	0	0	217	Ventral part of the lateral geniculate complex	14258.7	25892	0.550698	217	Medial amygdalar nucleus, posterodorsal part, sublayer b	0	0	0
																									218	Lobule V	0	0	0	218	Subgeniculate nucleus	892.333	1725	0.517295	218	Medial amygdalar nucleus, posterodorsal part, sublayer c	0	0	0
																									219	Lobules IV-V	39464.3	430441	0.0916835	219	Medial habenula	2022.67	20492	0.0987052	219	Bed nuclei of the stria terminalis, anterior division, anterolateral area	0	0	0
																									220	Declive (VI), molecular layer	0	0	0	220	Lateral habenula	11298	22133	0.510459	220	Bed nuclei of the stria terminalis, anterior division, anteromedial area	0	0	0
																									221	Declive (VI), Purkinje layer	0	0	0	221	Pineal body	0	0	0	221	Bed nuclei of the stria terminalis, anterior division, dorsomedial nucleus	0	0	0
																									222	Declive (VI), granular layer	0	0	0	222	Nucleus circularis	0	0	0	222	Bed nuclei of the stria terminalis, anterior division, fusiform nucleus	0	0	0
																									223	Folium-tuber vermis (VII), molecular layer	0	0	0	223	Paraventricular hypothalamic nucleus, magnocellular division	0	0	0	223	Bed nuclei of the stria terminalis, anterior division, juxtacapsular nucleus	0	0	0
																									224	Folium-tuber vermis (VII), Purkinje layer	0	0	0	224	Paraventricular hypothalamic nucleus, parvicellular division	0	0	0	224	Bed nuclei of the stria terminalis, anterior division, magnocellular nucleus	0	0	0
																									225	Folium-tuber vermis (VII), granular layer	0	0	0	225	Dorsomedial nucleus of the hypothalamus, anterior part	0	0	0	225	Bed nuclei of the stria terminalis, anterior division, oval nucleus	0	0	0
																									226	Pyramus (VIII), molecular layer	0	0	0	226	Dorsomedial nucleus of the hypothalamus, posterior part	0	0	0	226	Bed nuclei of the stria terminalis, anterior division, rhomboid nucleus	0	0	0
																									227	Pyramus (VIII), Purkinje layer	0	0	0	227	Dorsomedial nucleus of the hypothalamus, ventral part	0	0	0	227	Bed nuclei of the stria terminalis, anterior division, ventral nucleus	0	0	0
																									228	Pyramus (VIII), granular layer	0	0	0	228	Anterior hypothalamic nucleus, anterior part	0	0	0	228	Bed nuclei of the stria terminalis, posterior division, dorsal nucleus	0	0	0
																									229	Uvula (IX), molecular layer	0	0	0	229	Anterior hypothalamic nucleus, central part	0	0	0	229	Bed nuclei of the stria terminalis, posterior division, principal nucleus	0	0	0
																									230	Uvula (IX), Purkinje layer	0	0	0	230	Anterior hypothalamic nucleus, dorsal part	0	0	0	230	Bed nuclei of the stria terminalis, posterior division, interfascicular nucleus	0	0	0
																									231	Uvula (IX), granular layer	0	0	0	231	Anterior hypothalamic nucleus, posterior part	0	0	0	231	Bed nuclei of the stria terminalis, posterior division, transverse nucleus	0	0	0
																									232	Nodulus (X), molecular layer	0	0	0	232	Lateral mammillary nucleus	952.333	4951	0.192352	232	Bed nuclei of the stria terminalis, posterior division, strial extension	0	0	0
																									233	Nodulus (X), Purkinje layer	0	0	0	233	Medial mammillary nucleus	12219.7	34601	0.353159	233	Ventral posterolateral nucleus of the thalamus	32059.7	56111	0.571362
																									234	Nodulus (X), granular layer	0	0	0	234	Supramammillary nucleus	9054.67	16305	0.555331	234	Ventral posterolateral nucleus of the thalamus, parvicellular part	4571.67	6326	0.722679
																									235	Simple lobule, molecular layer	0	0	0	235	Tuberomammillary nucleus	3154	9174	0.343798	235	Ventral posteromedial nucleus of the thalamus	29545	105262	0.280681
																									236	Simple lobule, Purkinje layer	0	0	0	236	Medial preoptic nucleus, central part	0	0	0	236	Ventral posteromedial nucleus of the thalamus, parvicellular part	12361.7	13716	0.901259
																									237	Simple lobule, granular layer	0	0	0	237	Medial preoptic nucleus, lateral part	0	0	0	237	Medial geniculate complex, dorsal part	3392	11021	0.307776
																									238	Crus 1	13768.3	364503	0.0377729	238	Medial preoptic nucleus, medial part	0	0	0	238	Medial geniculate complex, ventral part	5932.33	17737	0.334461
																									239	Crus 2	4533.67	327206	0.0138557	239	Paraventricular hypothalamic nucleus, descending division, dorsal parvicellular part	0	0	0	239	Medial geniculate complex, medial part	7141.67	16021	0.445769
																									240	Paramedian lobule, molecular layer	0	0	0	240	Paraventricular hypothalamic nucleus, descending division, forniceal part	0	0	0	240	Dorsal part of the lateral geniculate complex, shell	0	0	0
																									241	Paramedian lobule, Purkinje layer	0	0	0	241	Paraventricular hypothalamic nucleus, descending division, lateral parvicellular part	0	0	0	241	Dorsal part of the lateral geniculate complex, core	0	0	0
																									242	Paramedian lobule, granular layer	0	0	0	242	Paraventricular hypothalamic nucleus, descending division, medial parvicellular part, ventral zone	0	0	0	242	Dorsal part of the lateral geniculate complex, ipsilateral zone	0	0	0
																									243	Copula pyramidis, molecular layer	0	0	0	243	Ventromedial hypothalamic nucleus, anterior part	0	0	0	243	Anteromedial nucleus, dorsal part	11756	15662	0.750607
																									244	Copula pyramidis, Purkinje layer	0	0	0	244	Ventromedial hypothalamic nucleus, central part	0	0	0	244	Anteromedial nucleus, ventral part	8231	10627	0.774537
																									245	Copula pyramidis, granular layer	0	0	0	245	Ventromedial hypothalamic nucleus, dorsomedial part	0	0	0	245	Mediodorsal nucleus of the thalamus, central part	0	0	0
																									246	Paraflocculus, molecular layer	0	0	0	246	Ventromedial hypothalamic nucleus, ventrolateral part	0	0	0	246	Mediodorsal nucleus of the thalamus, lateral part	0	0	0
																									247	Paraflocculus, Purkinje layer	0	0	0	247	Dopaminergic A13 group	0	0	0	247	Mediodorsal nucleus of the thalamus, medial part	0	0	0
																									248	Paraflocculus, granular layer	0	0	0	248	Fields of Forel	12615.7	15439	0.81713	248	Ventral part of the lateral geniculate complex, lateral zone	0	0	0
																									249	Flocculus, molecular layer	0	0	0	249	Superior colliculus, motor related, intermediate gray layer, sublayer a	0	0	0	249	Ventral part of the lateral geniculate complex, medial zone	0	0	0
																									250	Flocculus, Purkinje layer	0	0	0	250	Superior colliculus, motor related, intermediate gray layer, sublayer b	0	0	0	250	Paraventricular hypothalamic nucleus, magnocellular division, anterior magnocellular part	0	0	0
																									251	Flocculus, granular layer	0	0	0	251	Superior colliculus, motor related, intermediate gray layer, sublayer c	0	0	0	251	Paraventricular hypothalamic nucleus, magnocellular division, medial magnocellular part	0	0	0
																									252	cuneate fascicle	287.333	1427	0.201355	252	Interpeduncular nucleus, rostral	0	0	0	252	Paraventricular hypothalamic nucleus, magnocellular division, posterior magnocellular part	0	0	0
																									253	gracile fascicle	0	0	0	253	Interpeduncular nucleus, caudal	0	0	0	253	Paraventricular hypothalamic nucleus, parvicellular division, anterior parvicellular part	0	0	0
																									254	internal arcuate fibers	0	0	0	254	Interpeduncular nucleus, apical	0	0	0	254	Paraventricular hypothalamic nucleus, parvicellular division, medial parvicellular part, dorsal zone	0	0	0
																									255	spinocerebellar tract	0	0	0	255	Interpeduncular nucleus, lateral	0	0	0	255	Paraventricular hypothalamic nucleus, parvicellular division, periventricular part	0	0	0
																									256	olivocerebellar tract	0	0	0	256	Interpeduncular nucleus, intermediate	0	0	0	256	Medial mammillary nucleus, median part	2488	4967	0.500906
																									257	reticulocerebellar tract	0	0	0	257	Interpeduncular nucleus, dorsomedial	0	0	0	257	Medial mammillary nucleus, lateral part	0	0	0
																									258	precommissural fornix diagonal band	0	0	0	258	Interpeduncular nucleus, dorsolateral	0	0	0	258	Medial mammillary nucleus, medial part	0	0	0
																									259	medial corticohypothalamic tract	342.333	522	0.655811	259	Interpeduncular nucleus, rostrolateral	0	0	0	259	Medial mammillary nucleus, posterior part	0	0	0
																									260	columns of the fornix	13538.3	17218	0.78629	260	Nucleus of the lateral lemniscus, dorsal part	0	0	0	260	Medial mammillary nucleus, dorsal part	0	0	0
																									261	dorsal hippocampal commissure	12662	61033	0.207462	261	Nucleus of the lateral lemniscus, horizontal part	0	0	0	261	Supramammillary nucleus, lateral part	0	0	0
																									262	ventral hippocampal commissure	2752	4226	0.651207	262	Nucleus of the lateral lemniscus, ventral part	0	0	0	262	Supramammillary nucleus, medial part	0	0	0
																														263	Koelliker-Fuse subnucleus	8402	11222	0.748708	263	Tuberomammillary nucleus, dorsal part	1352.67	2243	0.603061
																														264	Parabrachial nucleus, lateral division	0	0	0	264	Tuberomammillary nucleus, ventral part	1801.33	6931	0.259895
																														265	Parabrachial nucleus, medial division	0	0	0	265	Parabrachial nucleus, lateral division, central lateral part	0	0	0
																														266	Superior olivary complex, periolivary region	7473.67	23362	0.319907	266	Parabrachial nucleus, lateral division, dorsal lateral part	0	0	0
																														267	Superior olivary complex, medial part	8920.67	12516	0.712741	267	Parabrachial nucleus, lateral division, external lateral part	0	0	0
																														268	Superior olivary complex, lateral part	13333	21655	0.615701	268	Parabrachial nucleus, lateral division, superior lateral part	0	0	0
																														269	Superior central nucleus raphe, lateral part	0	0	0	269	Parabrachial nucleus, lateral division, ventral lateral part	0	0	0
																														270	Superior central nucleus raphe, medial part	0	0	0	270	Parabrachial nucleus, medial division, external medial part	0	0	0
																														271	Granular lamina of the cochlear nuclei	0	0	0	271	Parabrachial nucleus, medial division, medial medial part	0	0	0
																														272	Cochlear nucleus, subpedunclular granular region	0	0	0	272	Parabrachial nucleus, medial division, ventral medial part	0	0	0
																														273	Dorsal cochlear nucleus	2684	39123	0.0686041
																														274	Ventral cochlear nucleus	4341.33	65124	0.0666626
																														275	Cuneate nucleus	10597.3	21342	0.496548
																														276	Gracile nucleus	1728.67	5232	0.330403
																														277	Nucleus of the solitary tract, central part	0	0	0
																														278	Nucleus of the solitary tract, commissural part	0	0	0
																														279	Nucleus of the solitary tract, gelatinous part	0	0	0
																														280	Nucleus of the solitary tract, lateral part	0	0	0
																														281	Nucleus of the solitary tract, medial part	0	0	0
																														282	Spinal nucleus of the trigeminal, oral part, caudal dorsomedial part	0	0	0
																														283	Spinal nucleus of the trigeminal, oral part, middle dorsomedial part, dorsal zone	0	0	0
																														284	Spinal nucleus of the trigeminal, oral part, middle dorsomedial part, ventral zone	0	0	0
																														285	Spinal nucleus of the trigeminal, oral part, rostral dorsomedial part	0	0	0
																														286	Spinal nucleus of the trigeminal, oral part, ventrolateral part	0	0	0
																														287	Nucleus ambiguus, dorsal division	1337.67	1359	0.984302
																														288	Nucleus ambiguus, ventral division	1380.33	1404	0.983143
																														289	Lateral reticular nucleus, magnocellular part	26262	32803	0.800598
																														290	Lateral reticular nucleus, parvicellular part	791	3662	0.216002
																														291	Medullary reticular nucleus, dorsal part	52216.3	69925	0.746748
																														292	Medullary reticular nucleus, ventral part	56182	60123	0.934451
																														293	Paragigantocellular reticular nucleus, dorsal part	14956	15277	0.978988
																														294	Paragigantocellular reticular nucleus, lateral part	43144	45444	0.949388
																														295	Nucleus intercalatus	0	0	0
																														296	Nucleus of Roller	1760	1943	0.905816
																														297	Nucleus prepositus	13762	15398	0.893752
																														298	Parapyramidal nucleus, deep part	0	0	0
																														299	Parapyramidal nucleus, superficial part	0	0	0
																														300	Lateral vestibular nucleus	5640.67	18403	0.306508
																														301	Medial vestibular nucleus	68013	116330	0.584656
																														302	Spinal vestibular nucleus	27291	47927	0.569429
																														303	Superior vestibular nucleus	8549	22659	0.377289
																														304	Lobule II, molecular layer	0	0	0
																														305	Lobule II, Purkinje layer	0	0	0
																														306	Lobule II, granular layer	0	0	0
																														307	Lobule III, molecular layer	0	0	0
																														308	Lobule III, Purkinje layer	0	0	0
																														309	Lobule III, granular layer	0	0	0
																														310	Lobule IV, molecular layer	0	0	0
																														311	Lobule IV, Purkinje layer	0	0	0
																														312	Lobule IV, granular layer	0	0	0
																														313	Lobule V, molecular layer	0	0	0
																														314	Lobule V, Purkinje layer	0	0	0
																														315	Lobule V, granular layer	0	0	0
																														316	Lobules IV-V, molecular layer	0	0	0
																														317	Lobules IV-V, Purkinje layer	0	0	0
																														318	Lobules IV-V, granular layer	0	0	0
																														319	Crus 1, molecular layer	0	0	0
																														320	Crus 1, Purkinje layer	0	0	0
																														321	Crus 1, granular layer	0	0	0
																														322	Crus 2, molecular layer	0	0	0
																														323	Crus 2, Purkinje layer	0	0	0
																														324	Crus 2, granular layer	0	0	0

## Sheet: DCN-Stanford
	Level-1					Level-2					Level-3					Level-4					Level-5					Level-6					Level-7					Level-8					Level-9
	Brain regions	Number of axon voxels	Number of brain region voxels	Axon density		Brain regions	Number of axon voxels	Number of brain region voxels	Axon density		Brain regions	Number of axon voxels	Number of brain region voxels	Axon density		Brain regions	Number of axon voxels	Number of brain region voxels	Axon density		Brain regions	Number of axon voxels	Number of brain region voxels	Axon density		Brain regions	Number of axon voxels	Number of brain region voxels	Axon density		Brain regions	Number of axon voxels	Number of brain region voxels	Axon density		Brain regions	Number of axon voxels	Number of brain region voxels	Axon density		Brain regions	Number of axon voxels	Number of brain region voxels	Axon density
1	Basic cell groups and regions	575621	28774455	0.0200046	1	Cerebrum	138573	17656111	0.00784843	1	Cerebral cortex	119016	14179177	0.00839369	1	Cortical plate	110676	13609203	0.00813241	1	Isocortex	52604.3	7891055	0.00666632	1	Frontal pole, cerebral cortex	66.3333	62227	0.00106599	1	Frontal pole, layer 1	0.666667	16219	4.11041e-05	1	Primary motor area, Layer 1	332.667	85116	0.00390839	1	Primary somatosensory area, nose, layer 1	26.3333	25941	0.00101512
2	fiber tracts	55866	3003500	0.0186003	2	Brain stem	342285	7673271	0.0446075	2	Cerebral nuclei	19557	3476934	0.00562478	2	Cortical subplate	8340	569974	0.0146322	2	Olfactory areas	19077.7	2988743	0.00638317	2	Somatomotor areas	6235.67	1565276	0.00398375	2	Frontal pole, layer 2/3	0.666667	14978	4.45097e-05	2	Primary motor area, Layer 2/3	729	236101	0.00308766	2	Primary somatosensory area, nose, layer 2/3	141	40982	0.00344053
3	ventricular systems	4098	382178	0.0107228	3	Cerebellum	94763	3445073	0.0275068	3	Interbrain	92519	2270266	0.0407525	3	Striatum	11831.7	2877420	0.0041119	3	Hippocampal formation	38993.7	2729405	0.0142865	3	Somatosensory areas	11115.3	2133260	0.00521049	3	Primary motor area	3021.33	726598	0.00415819	3	Primary motor area, Layer 5	1000.67	209457	0.00477743	3	Primary somatosensory area, nose, layer 4	122	35076	0.00347816
					4	cranial nerves	7499.33	790233	0.00949003	4	Midbrain	94489	2351722	0.0401786	4	Pallidum	7725.33	599514	0.012886	4	Claustrum	600.333	35283	0.0170148	4	Gustatory areas	771.667	113196	0.00681708	4	Secondary motor area	3214.33	838678	0.00383262	4	Primary motor area, Layer 6a	894.667	184072	0.00486042	4	Primary somatosensory area, nose, layer 5	178.667	36290	0.0049233
					5	cerebellum related fiber tracts	26733	627720	0.0425875	5	Hindbrain	155277	3051283	0.0508892	5	Thalamus	71414.3	1297712	0.055031	5	Endopiriform nucleus	2638	178554	0.0147742	5	Visceral area	2449	150619	0.0162596	5	Primary somatosensory area	7448.33	1555772	0.00478755	5	Primary motor area, Layer 6b	64.3333	11852	0.00542806	5	Primary somatosensory area, nose, layer 6a	135.333	51512	0.00262722
					6	lateral forebrain bundle system	9889.33	887663	0.0111409	6	Cerebellar cortex	85858.7	3278129	0.0261914	6	Hypothalamus	21104.7	972554	0.0217003	6	Lateral amygdalar nucleus	479.667	53680	0.00893567	6	Auditory areas	4556	371255	0.0122719	6	Supplemental somatosensory area	3667	577488	0.00634992	6	Secondary motor area, layer 1	288	148747	0.00193617	6	Primary somatosensory area, nose, layer 6b	10.3333	3432	0.00301088
					7	extrapyramidal fiber systems	5513.67	78633	0.070119	7	Cerebellar nuclei	6998.33	114157	0.0613045	7	Midbrain, sensory related	4392	438991	0.0100048	7	Basolateral amygdalar nucleus	2869.67	121613	0.0235967	7	Visual areas	3717	861383	0.00431515	7	Gustatory areas, layer 1	15.3333	12588	0.00121809	7	Secondary motor area, layer 2/3	508.333	243488	0.00208771	7	Primary somatosensory area, barrel field, layer 1	135	53686	0.00251462
					8	medial forebrain bundle system	5049.67	451212	0.0111913	8	vomeronasal nerve	2.33333	862	0.00270688	8	Midbrain, motor related	68466	1362923	0.0502347	8	Basomedial amygdalar nucleus	1029.33	95068	0.0108273	8	Anterior cingulate area	3346	354549	0.00943734	8	Gustatory areas, layer 2/3	61.6667	25735	0.00239622	8	Secondary motor area, layer 5	1095	289459	0.00378292	8	Primary somatosensory area, barrel field, layer 2/3	466.333	97044	0.00480538
					9	lateral ventricle	1928.67	236790	0.00814505	9	olfactory nerve	540.333	381763	0.00141536	9	Midbrain, behavioral state related	5945.33	116692	0.0509489	9	Posterior amygdalar nucleus	406.667	61821	0.00657813	9	Prelimbic area	767	154127	0.00497642	9	Gustatory areas, layer 4	23.3333	9427	0.00247516	9	Secondary motor area, layer 6a	1246.33	152198	0.00818889	9	Primary somatosensory area, barrel field, layer 4	380.333	82089	0.00463318
					10	third ventricle	692.333	57603	0.012019	10	optic nerve	953.333	83438	0.0114256	10	Pons	41740.3	1069305	0.039035	10	Striatum dorsal region	6220.33	1665238	0.0037354	10	Infralimbic area	171.333	53963	0.00317501	10	Gustatory areas, layer 5	121	34860	0.00347103	10	Secondary motor area, layer 6b	76.6667	4786	0.0160189	10	Primary somatosensory area, barrel field, layer 5	874	77323	0.0113032
					11	cerebral aqueduct	38.6667	25997	0.00148735	11	oculomotor nerve	601.333	13331	0.0451079	11	Medulla	113537	1981978	0.0572847	11	Striatum ventral region	1329	553542	0.0024009	11	Orbital area	3421	377720	0.00905697	11	Gustatory areas, layer 6a	424.667	28068	0.0151299	11	Primary somatosensory area, nose	613.667	193233	0.00317579	11	Primary somatosensory area, barrel field, layer 6a	527.333	83045	0.00634997
					12	fourth ventricle	1438.33	61757	0.0232902	12	trochlear nerve	0.666667	448	0.0014881	12	Vermal regions	22894	1297102	0.0176501	12	Lateral septal complex	694.667	228015	0.00304658	12	Agranular insular area	3653.33	505435	0.0072281	12	Gustatory areas, layer 6b	125.667	2518	0.0499073	12	Primary somatosensory area, barrel field	2458.67	402576	0.00610734	12	Primary somatosensory area, barrel field, layer 6b	75.6667	9389	0.00805908
					13	central canal, spinal cord/medulla	0	31	0	13	trigeminal nerve	966.333	152592	0.00633279	13	Hemispheric regions	62964.7	1981027	0.0317839	13	Striatum-like amygdalar nuclei	1846	259061	0.00712573	13	Retrosplenial area	5723.33	672063	0.00851607	13	Visceral area, layer 1	342.667	21663	0.0158181	13	Primary somatosensory area, lower limb	1106.67	150565	0.00735009	13	Primary somatosensory area, lower limb, layer 1	49.3333	19151	0.00257602
										14	facial nerve	297	6903	0.0430248	14	Fastigial nucleus	1000	32062	0.0311896	14	Pallidum, dorsal region	1586	127214	0.0124672	14	Posterior parietal association areas	1086.67	157056	0.00691898	14	Visceral area, layer 2/3	256.667	34556	0.00742756	14	Primary somatosensory area, mouth	1080.67	397621	0.00271783	14	Primary somatosensory area, lower limb, layer 2/3	357	41382	0.00862694
										15	vestibulocochlear nerve	1909.67	106337	0.0179586	15	Interposed nucleus	2798	55134	0.0507491	15	Pallidum, ventral region	2054.33	217115	0.00946196	15	Temporal association areas	2538.67	198801	0.0127699	15	Visceral area, layer 4	122	11677	0.0104479	15	Primary somatosensory area, upper limb	1174	241336	0.00486459	15	Primary somatosensory area, lower limb, layer 4	123.333	17474	0.00705811
										16	vagus nerve	41	599	0.0684474	16	Dentate nucleus	2909.67	21510	0.13527	16	Pallidum, medial region	1940	96631	0.0200764	16	Perirhinal area	1262.33	50565	0.0249646	16	Visceral area, layer 5	758	45196	0.0167714	16	Primary somatosensory area, trunk	613	89647	0.00683793	16	Primary somatosensory area, lower limb, layer 5	364.667	35564	0.0102538
										17	dorsal roots	2187.33	43960	0.0497574	17	olfactory nerve layer of main olfactory bulb	116	265144	0.000437498	17	Pallidum, caudal region	928.667	86275	0.010764	17	Ectorhinal area	1723.67	109560	0.0157326	17	Visceral area, layer 6a	925	34317	0.0269546	17	Supplemental somatosensory area, layer 1	772.667	79837	0.00967805	17	Primary somatosensory area, lower limb, layer 6a	205.667	33771	0.00609004
										18	cerebellar commissure	270.667	4378	0.0618243	18	lateral olfactory tract, general	123.333	67975	0.00181439	18	Thalamus, sensory-motor cortex related	35141	427374	0.0822254	18	Main olfactory bulb	1409.33	1053648	0.00133758	18	Visceral area, layer 6b	44.6667	3210	0.0139148	18	Supplemental somatosensory area, layer 2/3	693.333	137269	0.00505091	18	Primary somatosensory area, lower limb, layer 6b	6.66667	3223	0.00206847
										19	cerebellar peduncles	8061	180381	0.0446887	19	anterior commissure, olfactory limb	301	48644	0.00618781	19	Thalamus, polymodal association cortex related	33057.3	811504	0.0407359	19	Accessory olfactory bulb	34.3333	41698	0.000823381	19	Dorsal auditory area	335	77718	0.00431046	19	Supplemental somatosensory area, layer 4	330	74614	0.00442276	19	Primary somatosensory area, mouth, layer 1	77.6667	50090	0.00155054
										20	arbor vitae	18401.3	442961	0.0415417	20	brachium of the superior colliculus	486.333	12763	0.0381049	20	Periventricular zone	392	49804	0.00787085	20	Anterior olfactory nucleus	1187.67	311661	0.00381076	20	Primary auditory area	1744.33	137716	0.0126662	20	Supplemental somatosensory area, layer 5	856.333	139873	0.00612222	20	Primary somatosensory area, mouth, layer 2/3	275.667	95921	0.00287389
										21	corpus callosum	3713	499495	0.00743351	21	superior colliculus commissure	14.3333	1753	0.00817646	21	Periventricular region	1285	131182	0.00979555	21	Taenia tecta	608.667	92431	0.00658509	21	Posterior auditory area	198	39164	0.00505566	21	Supplemental somatosensory area, layer 6a	920	132739	0.00693089	21	Primary somatosensory area, mouth, layer 4	161	60615	0.00265611
										22	corticospinal tract	4563.33	236497	0.0192955	22	optic chiasm	220	19633	0.0112056	22	Hypothalamic medial zone	2978	246143	0.0120987	22	Dorsal peduncular area	185.333	32116	0.00577075	22	Ventral auditory area	2278.67	116657	0.019533	22	Supplemental somatosensory area, layer 6b	94.6667	13156	0.0071957	22	Primary somatosensory area, mouth, layer 5	192	77950	0.00246312
										23	thalamus related	1613	151671	0.0106349	23	optic tract	228.333	44749	0.00510253	23	Hypothalamic lateral zone	13473	363918	0.0370221	23	Piriform area	7243.33	740202	0.00978562	23	Anterolateral visual area	224.333	48435	0.00463164	23	Dorsal auditory area, layer 1	13.3333	12598	0.00105837	23	Primary somatosensory area, mouth, layer 6a	344.333	105706	0.00325746
										24	cerebral nuclei related	314	7192	0.0436596	24	medial longitudinal fascicle	471.667	9452	0.0499013	24	Median eminence	6.66667	5077	0.00131311	24	Nucleus of the lateral olfactory tract	166.333	20395	0.00815559	24	Anteromedial visual area	329	50601	0.00650185	24	Dorsal auditory area, layer 2/3	29	20957	0.00138379	24	Primary somatosensory area, mouth, layer 6b	30	7339	0.00408775
										25	tectospinal pathway	4647.67	32639	0.142396	25	posterior commissure	121	3358	0.0360334	25	Superior colliculus, sensory related	1448.67	138134	0.0104874	25	Cortical amygdalar area	3799.33	208963	0.0181818	25	Lateral visual area	417.333	78459	0.00531913	25	Dorsal auditory area, layer 4	35	8479	0.00412785	25	Primary somatosensory area, upper limb, layer 1	140	29562	0.00473581
										26	rubrospinal tract	552	38802	0.0142261	26	motor root of the trigeminal nerve	71.6667	3816	0.0187806	26	Inferior colliculus	2772.67	284601	0.00974229	26	Piriform-amygdalar area	1416	76240	0.0185729	26	Primary visual area	1842	452664	0.00406924	26	Dorsal auditory area, layer 5	165.667	21944	0.00754952	26	Primary somatosensory area, upper limb, layer 2/3	337.333	62626	0.00538647
										27	cerebrum related	4130	398629	0.0103605	27	sensory root of the trigeminal nerve	894.667	148776	0.00601351	27	Nucleus of the brachium of the inferior colliculus	49.3333	5607	0.00879853	27	Postpiriform transition area	1678.33	89508	0.0187507	27	Posterolateral visual area	239	50745	0.00470982	27	Dorsal auditory area, layer 6a	73.6667	11802	0.00624188	27	Primary somatosensory area, upper limb, layer 4	146.333	33490	0.00436946
										28	hypothalamus related	919.667	52583	0.0174898	28	genu of the facial nerve	39.3333	1845	0.0213189	28	Nucleus sagulum	46.6667	6286	0.0074239	28	Hippocampal region	20181	1518839	0.0132871	28	posteromedial visual area	175	66859	0.00261745	28	Dorsal auditory area, layer 6b	18.3333	1938	0.00945992	28	Primary somatosensory area, upper limb, layer 5	313	50676	0.00617649
										29	subependymal zone	14.6667	8738	0.00167849	29	vestibular nerve	123.667	16023	0.00771807	29	Parabigeminal nucleus	6.33333	2852	0.00222066	29	Retrohippocampal region	18542.7	1183617	0.0156661	29	Anterior cingulate area, dorsal part	1879	200306	0.00938065	29	Primary auditory area, layer 1	430.333	24226	0.0177633	29	Primary somatosensory area, upper limb, layer 6a	222.333	60229	0.00369147
										30	choroid plexus	1575.33	92456	0.0170387	30	cochlear nerve	1786	90314	0.0197755	30	Midbrain trigeminal nucleus	22.6667	606	0.0374037	30	Endopiriform nucleus, dorsal part	1408	116294	0.0121072	30	Anterior cingulate area, ventral part	1467	154243	0.00951097	30	Primary auditory area, layer 2/3	870.333	30166	0.0288515	30	Primary somatosensory area, upper limb, layer 6b	15	4753	0.0031559
										31	lateral recess	1157.67	29653	0.0390405	31	solitary tract	41	599	0.0684474	31	Substantia nigra, reticular part	1808	99080	0.0182479	31	Endopiriform nucleus, ventral part	1230	62260	0.0197559	31	Prelimbic area, layer 1	49.6667	33240	0.00149418	31	Primary auditory area, layer 4	46	15023	0.00306197	31	Primary somatosensory area, trunk, layer 1	16	13081	0.00122315
															32	cervicothalamic tract	2187.33	43960	0.0497574	32	Ventral tegmental area	777	27365	0.0283939	32	Basolateral amygdalar nucleus, anterior part	873.667	49305	0.0177196	32	Prelimbic area, layer 2/3	121.333	26811	0.00452551	32	Primary auditory area, layer 5	194	45730	0.00424229	32	Primary somatosensory area, trunk, layer 2/3	153	27121	0.00564138
															33	superior cerebelar peduncles	4438	54831	0.0809396	33	Midbrain reticular nucleus, retrorubral area	155.667	8846	0.0175974	33	Basolateral amygdalar nucleus, posterior part	1127.67	45512	0.0247773	33	Prelimbic area, layer 5	198.667	63042	0.00315134	33	Primary auditory area, layer 6a	165.333	19087	0.00866209	33	Primary somatosensory area, trunk, layer 4	100	9766	0.0102396
															34	middle cerebellar peduncle	2054.67	69910	0.0293902	34	Midbrain reticular nucleus	23078.3	329045	0.0701373	34	Basolateral amygdalar nucleus, ventral part	868.333	26796	0.0324053	34	Prelimbic area, layer 6a	391	29663	0.0131814	34	Primary auditory area, layer 6b	38.3333	3484	0.0110027	34	Primary somatosensory area, trunk, layer 5	208	22607	0.00920069
															35	inferior cerebellar peduncle	1568.33	55640	0.0281872	35	Superior colliculus, motor related	17055.3	362060	0.0471064	35	Basomedial amygdalar nucleus, anterior part	604.333	49159	0.0122934	35	Prelimbic area, layer 6b	6.33333	1371	0.0046195	35	Posterior auditory area, layer 1	6.33333	7221	0.000877072	35	Primary somatosensory area, trunk, layer 6a	126	14877	0.00846945
															36	corpus callosum, anterior forceps	1178	110753	0.0106363	36	Periaqueductal gray	8959	300258	0.0298377	36	Basomedial amygdalar nucleus, posterior part	425	45909	0.00925744	36	Infralimbic area, layer 1	31.6667	9609	0.00329552	36	Posterior auditory area, layer 2/3	36	9377	0.00383918	36	Primary somatosensory area, trunk, layer 6b	10	2195	0.00455581
															37	corpus callosum, extreme capsule	61.6667	5982	0.0103087	37	Pretectal region	8217.67	133081	0.0617494	37	Caudoputamen	6220.33	1665238	0.0037354	37	Infralimbic area, layer 2/3	52.3333	9157	0.00571512	37	Posterior auditory area, layer 4	26	4768	0.00545302	37	Entorhinal area, lateral part, layer 1	1583.67	62794	0.02522
															38	genu of corpus callosum	91.3333	53119	0.00171941	38	Cuneiform nucleus	301.667	35272	0.00855258	38	Nucleus accumbens	666.667	281489	0.00236836	38	Infralimbic area, layer 5	67.3333	21394	0.0031473	38	Posterior auditory area, layer 5	55.6667	11609	0.00479513	38	Entorhinal area, lateral part, layer 2	2480.67	102602	0.0241776
															39	corpus callosum, posterior forceps	1213.33	87205	0.0139136	39	Red nucleus	6328	50443	0.125449	39	Fundus of striatum	116.667	27633	0.00422201	39	Infralimbic area, layer 6a	20	13114	0.00152509	39	Posterior auditory area, layer 6a	38.6667	5049	0.00765828	39	Entorhinal area, lateral part, layer 3	2302.67	84281	0.0273213
															40	corpus callosum, splenium	479	47793	0.0100224	40	Oculomotor nucleus	213.667	2084	0.102527	40	Olfactory tubercle	545.667	244420	0.0022325	40	Infralimbic area, layer 6b	0	689	0	40	Posterior auditory area, layer 6b	35.3333	1140	0.0309942	40	Entorhinal area, lateral part, layer 5	1747.67	91401	0.0191209
															41	internal capsule	1458	134366	0.010851	41	Edinger-Westphal nucleus	71	1664	0.0426683	41	Lateral septal nucleus	524	195287	0.00268323	41	Orbital area, lateral part	1507.67	174531	0.00863839	41	Ventral auditory area, layer 1	983.333	18571	0.0529499	41	Entorhinal area, lateral part, layer 6a	960	67154	0.0142955
															42	cerebal peduncle	645.667	56468	0.0114342	42	Trochlear nucleus	44.6667	454	0.0983847	42	Septofimbrial nucleus	162.667	30348	0.00536005	42	Orbital area, medial part	452	89466	0.0050522	42	Ventral auditory area, layer 2/3	931.667	24722	0.0376857	42	Entorhinal area, medial part, dorsal zone, layer 1	308.333	79710	0.00386819
															43	pyramid	2165.33	35873	0.0603611	43	Ventral tegmental nucleus	291.667	2418	0.120623	43	Septohippocampal nucleus	8	2380	0.00336134	43	Orbital area, ventrolateral part	1461.33	113723	0.0128499	43	Ventral auditory area, layer 4	114	13693	0.00832542	43	Entorhinal area, medial part, dorsal zone, layer 2	587.333	80671	0.0072806
															44	pyramidal decussation	204.667	4412	0.0463886	44	Anterior tegmental nucleus	768.667	2757	0.278805	44	Anterior amygdalar area	278.667	31652	0.00880408	44	Agranular insular area, dorsal part	1209.33	238486	0.00507088	44	Ventral auditory area, layer 5	128	38671	0.00330997	44	Entorhinal area, medial part, dorsal zone, layer 3	510.333	62938	0.00810851
															45	external medullary lamina of the thalamus	129.667	7079	0.0183171	45	Lateral terminal nucleus of the accessory optic tract	48	1147	0.0418483	45	Bed nucleus of the accessory olfactory tract	2.66667	1603	0.00166355	45	Agranular insular area, posterior part	1759	155849	0.0112866	45	Ventral auditory area, layer 6a	107.667	18104	0.00594712	45	Entorhinal area, medial part, dorsal zone, layer 5	713.333	58465	0.012201
															46	nigrostriatal tract	314	7192	0.0436596	46	Dorsal terminal nucleus of the accessory optic tract	14.3333	725	0.0197701	46	Central amygdalar nucleus	987	84333	0.0117036	46	Agranular insular area, ventral part	685	111100	0.00616562	46	Ventral auditory area, layer 6b	14	2896	0.00483425	46	Entorhinal area, medial part, dorsal zone, layer 6	518.667	40183	0.0129076
															47	direct tectospinal pathway	0	1	0	47	Medial terminal nucleus of the accessory optic tract	48	2753	0.0174355	47	Intercalated amygdalar nucleus	75.6667	11701	0.00646668	47	Retrosplenial area, lateral agranular part	795.667	150743	0.0052783	47	Anterolateral visual area, layer 1	4.33333	7502	0.000577624
															48	doral tegmental decussation	3.33333	445	0.00749064	48	Substantia nigra, compact part	285	12629	0.0225671	48	Medial amygdalar nucleus	502	129772	0.00386832	48	Retrosplenial area, dorsal part	1299	242928	0.00534726	48	Anterolateral visual area, layer 2/3	29	12714	0.00228095
															49	crossed tectospinal pathway	4644.33	32193	0.144265	49	Pedunculopontine nucleus	5200.67	56987	0.0912606	49	Globus pallidus, external segment	1176	100114	0.0117466	49	Retrosplenial area, ventral part	3628.67	278392	0.0130344	49	Anterolateral visual area, layer 4	41	6639	0.00617563
															50	ventral tegmental decussation	0.333333	2380	0.000140056	50	Midbrain raphe nuclei	459.667	47076	0.00976435	50	Globus pallidus, internal segment	410	27100	0.0151292	50	Rostrolateral visual area	477.333	65025	0.00734077	50	Anterolateral visual area, layer 5	76.3333	13011	0.00586683
															51	amygdalar capsule	96.3333	10521	0.00915629	51	Pons, sensory related	9211.67	245954	0.0374528	51	Substantia innominata	1699	193782	0.00876758	51	Temporal association areas, layer 1	760.667	34006	0.0223686	51	Anterolateral visual area, layer 6a	61	7147	0.00853505
															52	anterior commissure, temporal limb	138	13607	0.0101418	52	Pons, motor related	15383.3	370769	0.0414903	52	Magnocellular nucleus	355.333	23333	0.0152288	52	Temporal association areas, layer 2/3	872	44795	0.0194665	52	Anterolateral visual area, layer 6b	12.6667	1422	0.00890764
															53	cingulum bundle	853.667	80922	0.0105493	53	Pons, behavioral state related	9100.67	221236	0.0411356	53	Medial septal complex	1895.33	73827	0.0256726	53	Temporal association areas, layer 4	163.667	19976	0.00819317	53	Anteromedial visual area, layer 1	4.66667	8602	0.000542509
															54	fornix system	2946	271708	0.0108425	54	Medulla, sensory related	11485	507908	0.0226124	54	Triangular nucleus of septum	44.6667	22804	0.00195872	54	Temporal association areas, layer 5	346.667	60878	0.00569445	54	Anteromedial visual area, layer 2/3	36.6667	13301	0.00275668
															55	stria terminalis	96	21871	0.00438937	55	Medulla, motor related	87996.3	1119368	0.0786125	55	Bed nuclei of the stria terminalis	919.333	85792	0.0107158	55	Temporal association areas, layer 6a	339.667	33590	0.0101121	55	Anteromedial visual area, layer 4	23.3333	3859	0.00604647
															56	medial forebrain bundle	46	3186	0.0144382	56	Medulla, behavioral state related	1577	14448	0.10915	56	Bed nucleus of the anterior commissure	9.33333	483	0.0193237	56	Temporal association areas, layer 6b	56	5556	0.0100792	56	Anteromedial visual area, layer 5	91.3333	14542	0.00628066
															57	supraoptic commissures	9.66667	1672	0.0057815	57	Lingula (I)	187	7751	0.0241259	57	Ventral group of the dorsal thalamus	29626.3	310937	0.0952808	57	Perirhinal area, layer 1	714.333	14224	0.0502203	57	Anteromedial visual area, layer 6a	130	8702	0.0149391
															58	mammillary related	534	16710	0.0319569	58	Central lobule	2073.33	260812	0.00794953	58	Subparafascicular nucleus	2494	13046	0.19117	58	Perirhinal area, layer 2/3	294	21305	0.0137996	58	Anteromedial visual area, layer 6b	43	1595	0.0269592
															59	epithalamus related	330	31015	0.01064	59	Culmen	5810.67	430441	0.0134993	59	Subparafascicular area	52	8454	0.00615093	59	Perirhinal area, layer 5	169.667	10756	0.0157741	59	Lateral visual area, layer 1	2.66667	11854	0.000224959
																				60	Declive (VI)	2971.67	213303	0.0139317	60	Peripeduncular nucleus	113.667	3932	0.0289081	60	Perirhinal area, layer 6a	66.6667	3437	0.0193968	60	Lateral visual area, layer 2/3	97.3333	19298	0.0050437
																				61	Folium-tuber vermis (VII)	2061	67534	0.030518	61	Geniculate group, dorsal thalamus	2855	91005	0.0313719	61	Perirhinal area, layer 6b	17.6667	843	0.0209569	61	Lateral visual area, layer 4	110.333	11472	0.00961762
																				62	Pyramus (VIII)	1668	79865	0.0208852	62	Lateral group of the dorsal thalamus	12399	197105	0.0629056	62	Ectorhinal area/Layer 1	465.333	16685	0.0278893	62	Lateral visual area, layer 5	114.333	20110	0.0056854
																				63	Uvula (IX)	5426	140247	0.0386889	63	Anterior group of the dorsal thalamus	6545.33	138143	0.0473809	63	Ectorhinal area/Layer 2/3	294.667	30445	0.00967866	63	Lateral visual area, layer 6a	72.3333	13260	0.005455
																				64	Nodulus (X)	2696.33	97149	0.0277546	64	Medial group of the dorsal thalamus	4838	128847	0.0375484	64	Ectorhinal area/Layer 5	467.667	33862	0.013811	64	Lateral visual area, layer 6b	20.3333	2465	0.00824882
																				65	Simple lobule	7097	364470	0.0194721	65	Midline group of the dorsal thalamus	689	75891	0.00907881	65	Ectorhinal area/Layer 6a	442	24962	0.0177069	65	Primary visual area, layer 1	136	80747	0.00168427
																				66	Ansiform lobule	17942.3	691709	0.0259391	66	Intralaminar nuclei of the dorsal thalamus	4959.67	102789	0.0482509	66	Ectorhinal area/Layer 6b	54	3606	0.014975	66	Primary visual area, layer 2/3	484.667	127983	0.00378696
																				67	Paramedian lobule	14699.7	312452	0.0470462	67	Reticular nucleus of the thalamus	1517.67	92624	0.0163852	67	Accessory olfactory bulb, glomerular layer	20	9886	0.00202306	67	Primary visual area, layer 4	313.667	65560	0.00478442
																				68	Copula pyramidis	4786	160428	0.0298327	68	Geniculate group, ventral thalamus	1728.33	33480	0.0516229	68	Accessory olfactory bulb, granular layer	5.66667	14107	0.000401692	68	Primary visual area, layer 5	468.667	99343	0.00471766
																				69	Paraflocculus	12626.7	366493	0.0344527	69	Epithalamus	380.333	42625	0.00892278	69	Accessory olfactory bulb, mitral layer	8.66667	17705	0.000489504	69	Primary visual area, layer 6a	345	68387	0.00504482
																				70	Flocculus	5813	85475	0.0680082	70	Supraoptic nucleus	17.6667	2998	0.00589282	70	Taenia tecta, dorsal part	417.667	46375	0.00900629	70	Primary visual area, layer 6b	94	10644	0.00883127
																				71	lateral olfactory tract, body	117.667	57927	0.00203129	71	Accessory supraoptic group	1	388	0.00257732	71	Taenia tecta, ventral part	191	46056	0.00414713	71	Posterolateral visual area, layer 1	38	12115	0.00313661
																				72	dorsal limb	5.66667	10048	0.00056396	72	Paraventricular hypothalamic nucleus	48.6667	12076	0.00403003	72	Nucleus of the lateral olfactory tract, molecular layer	44.6667	7131	0.00626373	72	Posterolateral visual area, layer 2/3	86.3333	13341	0.00647128
																				73	spinal tract of the trigeminal nerve	726.667	104258	0.00696989	73	Periventricular hypothalamic nucleus, anterior part	48.6667	3191	0.0152512	73	Nucleus of the lateral olfactory tract, pyramidal layer	94.6667	9563	0.00989926	73	Posterolateral visual area, layer 4	7	2308	0.00303293
																				74	trapezoid body	780.333	19238	0.0405621	74	Periventricular hypothalamic nucleus, intermediate part	118	12826	0.00920006	74	Nucleus of the lateral olfactory tract, layer 3	27	3701	0.00729533	74	Posterolateral visual area, layer 5	63.3333	15560	0.00407027
																				75	dorsal acoustic stria	40	773	0.0517464	75	Arcuate hypothalamic nucleus	158	18325	0.0086221	75	Cortical amygdalar area, anterior part	1043.33	49142	0.021231	75	Posterolateral visual area, layer 6a	40	6870	0.00582242
																				76	lateral lemniscus	834.667	53354	0.0156439	76	Anterodorsal preoptic nucleus	155.667	6385	0.0243801	76	Cortical amygdalar area, posterior part	2756	159821	0.0172443	76	Posterolateral visual area, layer 6b	4.33333	551	0.00786449
																				77	inferior colliculus commissure	11.3333	1152	0.00983796	77	Anteroventral preoptic nucleus	57	5898	0.00966429	77	Ammon's horn	14964.3	1084697	0.0137959	77	posteromedial visual area, layer 1	3.66667	12049	0.000304313
																				78	brachium of the inferior colliculus	119.667	15797	0.00757528	78	Anteroventral periventricular nucleus	41.6667	11711	0.00355791	78	Dentate gyrus	4881.33	422237	0.0115606	78	posteromedial visual area, layer 2/3	16	18770	0.000852424
																				79	dorsal column	36	1427	0.0252278	79	Dorsomedial nucleus of the hypothalamus	151.667	24068	0.00630159	79	Fasciola cinerea	187.667	3947	0.0475467	79	posteromedial visual area, layer 4	28	6309	0.0044381
																				80	medial lemniscus	2151.33	42533	0.0505803	80	Median preoptic nucleus	30.6667	2595	0.0118176	80	Induseum griseum	147.667	7958	0.0185558	80	posteromedial visual area, layer 5	53.6667	18275	0.00293662
																				81	superior cerebellar peduncle decussation	1241.67	3004	0.413338	81	Medial preoptic area	436.667	35645	0.0122504	81	Entorhinal area	11712.7	730199	0.0160404	81	posteromedial visual area, layer 6a	50.3333	9662	0.00520941
																				82	uncinate fascicle	176.667	5431	0.0325293	82	Vascular organ of the lamina terminalis	0	560	0	82	Parasubiculum	430.333	59690	0.00720947	82	posteromedial visual area, layer 6b	23.3333	1794	0.0130063
																				83	ventral spinocerebellar tract	118.333	18263	0.0064794	83	Posterodorsal preoptic nucleus	12.3333	743	0.0165994	83	Postsubiculum	805.667	69144	0.011652	83	Anterior cingulate area, dorsal part, layer 1	197.667	38133	0.00518361
																				84	dorsal spinocerebellar tract	1	9396	0.000106428	84	Parastrial nucleus	107.333	6173	0.0173875	84	Presubiculum	567.667	59134	0.00959967	84	Anterior cingulate area, dorsal part, layer 2/3	123.667	39098	0.00316299
																				85	external capsule	999.667	56036	0.0178397	85	Periventricular hypothalamic nucleus, posterior part	23	8126	0.00283042	85	Subiculum	2953.33	134629	0.0219368	85	Anterior cingulate area, dorsal part, layer 5	522	76687	0.00680689
																				86	alveus	1305.67	89379	0.0146082	86	Periventricular hypothalamic nucleus, preoptic part	181.667	9158	0.0198369	86	Lateral septal nucleus, caudal (caudodorsal) part	48.3333	36018	0.00134192	86	Anterior cingulate area, dorsal part, layer 6a	1008.33	44804	0.0225054
																				87	dorsal fornix	9	2395	0.00375783	87	Subparaventricular zone	49	7008	0.00699201	87	Lateral septal nucleus, rostral (rostroventral) part	327	120383	0.00271633	87	Anterior cingulate area, dorsal part, layer 6b	27.3333	1584	0.0172559
																				88	fimbria	301.333	96935	0.00310861	88	Suprachiasmatic nucleus	14.6667	4229	0.00346812	88	Lateral septal nucleus, ventral part	148.667	38886	0.00382314	88	Anterior cingulate area, ventral part, layer 1	294.333	30297	0.00971493
																				89	postcommissural fornix	158.333	17740	0.00892522	89	Subfornical organ	0.333333	1382	0.000241196	89	Central amygdalar nucleus, capsular part	368.667	19807	0.0186129	89	Anterior cingulate area, ventral part, layer 2/3	191.667	32601	0.00587917
																				90	hippocampal commissures	1171.67	65259	0.0179541	90	Ventrolateral preoptic nucleus	19.6667	4291	0.00458324	90	Central amygdalar nucleus, lateral part	99	16635	0.00595131	90	Anterior cingulate area, ventral part, layer 5	503.333	64153	0.00784583
																				91	principal mammillary tract	32.3333	2127	0.0152014	91	Anterior hypothalamic nucleus	381.667	45466	0.00839455	91	Central amygdalar nucleus, medial part	519.333	47891	0.0108441	91	Anterior cingulate area, ventral part, 6a	442.667	23226	0.0190591
																				92	mammillothalamic tract	321	8280	0.0387681	92	Mammillary body	307.667	65031	0.00473108	92	Medial septal nucleus	475.667	26547	0.0179179	92	Anterior cingulate area, ventral part, 6b	35	3966	0.00882501
																				93	mammillotegmental tract	173.333	4241	0.0408709	93	Medial preoptic nucleus	284.667	25896	0.0109927	93	Diagonal band nucleus	1419.67	47280	0.0300268	93	Orbital area, lateral part, layer 1	98.3333	24007	0.00409603
																				94	mammillary peduncle	7.33333	2062	0.00355642	94	Dorsal premammillary nucleus	118.667	8433	0.0140717	94	Ventral anterior-lateral complex of the thalamus	6268.67	52314	0.119828	94	Orbital area, lateral part, layer 2/3	407.333	39769	0.0102425
																				95	stria medullaris	80	17293	0.00462615	95	Ventral premammillary nucleus	126.333	12528	0.0100841	95	Ventral medial nucleus of the thalamus	4918	59299	0.0829356	95	Orbital area, lateral part, layer 5	821	77287	0.0106227
																				96	fasciculus retroflexus	191.333	10681	0.0179134	96	Paraventricular hypothalamic nucleus, descending division	315.667	8369	0.0377186	96	Ventral posterior complex of the thalamus	17557.3	181415	0.0967799	96	Orbital area, lateral part, layer 6a	176.333	30562	0.00576969
																				97	habenular commissure	58.6667	3041	0.0192919	97	Ventromedial hypothalamic nucleus	633	35169	0.0179988	97	Subparafascicular nucleus, magnocellular part	164.333	4449	0.0369371	97	Orbital area, lateral part, layer 6b	4.66667	2906	0.00160587
																									98	Posterior hypothalamic nucleus	810.333	45251	0.0179075	98	Subparafascicular nucleus, parvicellular part	2329.67	8597	0.270986	98	Orbital area, medial part, layer 1	81.6667	26955	0.00302974
																									99	Lateral hypothalamic area	3152.67	132570	0.0237811	99	Medial geniculate complex	1276.67	44779	0.0285104	99	Orbital area, medial part, layer 2/3	53.3333	20153	0.00264642
																									100	Lateral preoptic area	704.333	35519	0.0198298	100	Dorsal part of the lateral geniculate complex	1578.33	46226	0.0341438	100	Orbital area, medial part, layer 5	154.333	30184	0.00511308
																									101	Preparasubthalamic nucleus	18	816	0.0220588	101	Lateral posterior nucleus of the thalamus	3801.67	77053	0.0493383	101	Orbital area, medial part, layer 6a	162.667	11931	0.013634
																									102	Parasubthalamic nucleus	279.333	10628	0.0262828	102	Posterior complex of the thalamus	7453	80140	0.0929998	102	Orbital area, ventrolateral part, layer 1	159.667	24693	0.00646607
																									103	Retrochiasmatic area	35.6667	9449	0.00377465	103	Posterior limiting nucleus of the thalamus	647	13149	0.0492053	103	Orbital area, ventrolateral part, layer 2/3	481	33502	0.0143574
																									104	Subthalamic nucleus	75	12463	0.00601781	104	Suprageniculate nucleus	227.667	11633	0.0195708	104	Orbital area, ventrolateral part, layer 5	652.333	39639	0.0164569
																									105	Tuberal nucleus	139	33500	0.00414925	105	Anteroventral nucleus of thalamus	457	26622	0.0171663	105	Orbital area, ventrolateral part, layer 6a	167.667	15242	0.0110003
																									106	Zona incerta	8788.67	115245	0.0762607	106	Anteromedial nucleus	587.667	26289	0.0223541	106	Orbital area, ventrolateral part, layer 6b	0.666667	647	0.0010304
																									107	Superior colliculus, optic layer	678.333	41155	0.0164824	107	Anterodorsal nucleus	83.3333	10248	0.00813167	107	Agranular insular area, dorsal part, layer 1	21.3333	29473	0.000723826
																									108	Superior colliculus, superficial gray layer	596.667	73727	0.00809292	108	Interanteromedial nucleus of the thalamus	330.667	2742	0.120593	108	Agranular insular area, dorsal part, layer 2/3	159	59244	0.00268382
																									109	Superior colliculus, zonal layer	173.667	23252	0.00746889	109	Interanterodorsal nucleus of the thalamus	111	7225	0.0153633	109	Agranular insular area, dorsal part, layer 5	458	96632	0.00473963
																									110	Inferior colliculus, central nucleus	685.667	72083	0.00951218	110	Lateral dorsal nucleus of thalamus	4975.67	65017	0.0765287	110	Agranular insular area, dorsal part, layer 6a	438	50002	0.00875965
																									111	Inferior colliculus, dorsal nucleus	787.333	84648	0.00930126	111	Intermediodorsal nucleus of the thalamus	444	11270	0.0393966	111	Agranular insular area, dorsal part, layer 6b	133	3135	0.0424242
																									112	Inferior colliculus, external nucleus	1299.67	127870	0.010164	112	Mediodorsal nucleus of thalamus	3899	88198	0.0442074	112	Agranular insular area, posterior part, layer 1	162.333	27060	0.00599901
																									113	Superior colliculus, motor related, deep gray layer	1260	76483	0.0164742	113	Submedial nucleus of the thalamus	257.333	19682	0.0130746	113	Agranular insular area, posterior part, layer 2/3	747	51401	0.0145328
																									114	Superior colliculus, motor related, deep white layer	310.667	21283	0.0145969	114	Perireunensis nucleus	237.667	9697	0.0245093	114	Agranular insular area, posterior part, layer 5	501.333	48165	0.0104087
																									115	Superior colliculus, motor related, intermediate white layer	7694.67	133937	0.0574499	115	Paraventricular nucleus of the thalamus	180.333	28430	0.00634306	115	Agranular insular area, posterior part, layer 6a	334.667	27900	0.0119952
																									116	Superior colliculus, motor related, intermediate gray layer	7790	130357	0.059759	116	Parataenial nucleus	107.333	14706	0.00729861	116	Agranular insular area, posterior part, layer 6b	13.6667	1323	0.0103301
																									117	Precommissural nucleus	143.333	10968	0.0130683	117	Nucleus of reuniens	319	27167	0.0117422	117	Agranular insular area, ventral part, layer 1	58.6667	16036	0.00365844
																									118	Interstitial nucleus of Cajal	533.333	5086	0.104863	118	Rhomboid nucleus	242	5829	0.0415166	118	Agranular insular area, ventral part, layer 2/3	144.333	38034	0.00379485
																									119	Nucleus of Darkschewitsch	982	5871	0.167263	119	Central medial nucleus of the thalamus	409.667	15985	0.0256282	119	Agranular insular area, ventral part, layer 5	382.333	46103	0.00829303
																									120	Anterior pretectal nucleus	5862.33	81666	0.0717843	120	Paracentral nucleus	1322.67	15258	0.0866868	120	Agranular insular area, ventral part, layer 6a	93.3333	10733	0.00869592
																									121	Medial pretectal area	62.3333	2821	0.0220962	121	Central lateral nucleus of the thalamus	1665.67	23142	0.0719759	121	Agranular insular area, ventral part, layer 6b	6.33333	194	0.032646
																									122	Nucleus of the optic tract	283.333	13159	0.0215315	122	Parafascicular nucleus	1069	31335	0.0341152	122	Retrosplenial area, lateral agranular part, layer 1	42.3333	32392	0.00130691
																									123	Nucleus of the posterior commissure	883.333	18484	0.0477891	123	Intergeniculate leaflet of the lateral geniculate complex	108.333	4415	0.0245376	123	Retrosplenial area, lateral agranular part, layer 2/3	74.3333	42857	0.00173445
																									124	Olivary pretectal nucleus	102	3733	0.0273239	124	Ventral part of the lateral geniculate complex	1371.67	25892	0.0529765	124	Retrosplenial area, lateral agranular part, layer 5	369.333	46896	0.00787558
																									125	Posterior pretectal nucleus	786.333	9225	0.0852394	125	Subgeniculate nucleus	147.667	1725	0.0856039	125	Retrosplenial area, lateral agranular part, layer 6a	274	26287	0.0104234
																									126	Interfascicular nucleus raphe	61.3333	5559	0.0110332	126	Medial habenula	116.667	20492	0.00569328	126	Retrosplenial area, lateral agranular part, layer 6b	35.6667	2311	0.0154334
																									127	Interpeduncular nucleus	194	22817	0.00850243	127	Lateral habenula	263.667	22133	0.0119128	127	Retrosplenial area, dorsal part, layer 1	119.667	52969	0.00225918
																									128	Rostral linear nucleus raphe	26.6667	3546	0.00752021	128	Lateral mammillary nucleus	58	4951	0.0117148	128	Retrosplenial area, dorsal part, layer 2/3	155.333	62330	0.00249211
																									129	Central linear nucleus raphe	46.3333	5340	0.00867665	129	Medial mammillary nucleus	125.333	34601	0.00362225	129	Retrosplenial area, dorsal part, layer 5	467.667	77137	0.00606281
																									130	Dorsal nucleus raphe	131.333	9814	0.0133822	130	Supramammillary nucleus	98.3333	16305	0.00603087	130	Retrosplenial area, dorsal part, layer 6a	543.333	48445	0.0112155
																									131	Nucleus of the lateral lemniscus	595.333	46328	0.0128504	131	Tuberomammillary nucleus	26	9174	0.0028341	131	Retrosplenial area, dorsal part, layer 6b	13	2047	0.00635076
																									132	Principal sensory nucleus of the trigeminal	1303.67	70327	0.0185372	132	Fields of Forel	1032.33	15439	0.0668653	132	Retrosplenial area, ventral part, layer 1	832.333	60568	0.0137421
																									133	Parabrachial nucleus	4666	71766	0.0650169	133	Koelliker-Fuse subnucleus	605.333	11222	0.0539417	133	Retrosplenial area, ventral part, layer 2/3	690.333	65218	0.010585
																									134	Superior olivary complex	2646.67	57533	0.0460026	134	Superior olivary complex, periolivary region	1310.33	23362	0.0560882	134	Retrosplenial area, ventral part, layer 5	1284	107310	0.0119653
																									135	Barrington's nucleus	5.33333	994	0.00536553	135	Superior olivary complex, medial part	497.667	12516	0.0397624	135	Retrosplenial area, ventral part, layer 6a	755	42175	0.0179016
																									136	Dorsal tegmental nucleus	17.3333	6637	0.00261162	136	Superior olivary complex, lateral part	838.667	21655	0.0387285	136	Retrosplenial area, ventral part, layer 6b	67	3121	0.0214675
																									137	Pontine central gray	437	34776	0.0125661	137	Dorsal cochlear nucleus	3102.33	39123	0.0792969	137	Cortical amygdalar area, posterior part, lateral zone	1838	76930	0.0238918
																									138	Pontine gray	2408	61699	0.0390282	138	Ventral cochlear nucleus	1262	65124	0.0193784	138	Cortical amygdalar area, posterior part, medial zone	918	82891	0.0110748
																									139	Pontine reticular nucleus, caudal part	7986.33	150278	0.0531437	139	Cuneate nucleus	897.667	21342	0.042061	139	Field CA1	8294.33	653391	0.0126943
																									140	Supragenual nucleus	30	1111	0.0270027	140	Gracile nucleus	66.6667	5232	0.0127421	140	Field CA2	377.667	30421	0.0124147
																									141	Supratrigeminal nucleus	316.333	16640	0.0190104	141	Nucleus ambiguus, dorsal division	162.333	1359	0.119451	141	Field CA3	6292.33	400885	0.0156961
																									142	Tegmental reticular nucleus	2566	44144	0.0581279	142	Nucleus ambiguus, ventral division	165.333	1404	0.117759	142	Dentate gyrus, molecular layer	3275.67	275894	0.0118729
																									143	Motor nucleus of trigeminal	501.667	22692	0.0221076	143	Lateral reticular nucleus, magnocellular part	955.333	32803	0.0291234	143	Dentate gyrus, polymorph layer	591	43800	0.0134932
																									144	Superior central nucleus raphe	1363.67	38338	0.0355696	144	Lateral reticular nucleus, parvicellular part	3	3662	0.000819224	144	Dentate gyrus, granule cell layer	1014.67	102543	0.00989504
																									145	Locus ceruleus	11.6667	931	0.0125313	145	Medullary reticular nucleus, dorsal part	6211.67	69925	0.0888333	145	Entorhinal area, lateral part	9074.67	408232	0.0222292
																									146	Laterodorsal tegmental nucleus	205.333	13054	0.0157295	146	Medullary reticular nucleus, ventral part	4366	60123	0.0726178	146	Entorhinal area, medial part, dorsal zone	2638	321967	0.00819339
																									147	Nucleus incertus	172.667	6776	0.0254821	147	Paragigantocellular reticular nucleus, dorsal part	546.667	15277	0.0357836	147	Ventral posterolateral nucleus of the thalamus	2566	56111	0.0457308
																									148	Pontine reticular nucleus	6979.33	151264	0.0461401	148	Paragigantocellular reticular nucleus, lateral part	4151	45444	0.0913432	148	Ventral posterolateral nucleus of the thalamus, parvicellular part	1566	6326	0.24755
																									149	Nucleus raphe pontis	35.3333	6164	0.00573221	149	Nucleus of Roller	55	1943	0.0283067	149	Ventral posteromedial nucleus of the thalamus	11947.7	105262	0.113504
																									150	Subceruleus nucleus	140.667	1694	0.0830382	150	Nucleus prepositus	799	15398	0.0518899	150	Ventral posteromedial nucleus of the thalamus, parvicellular part	1477.67	13716	0.107733
																									151	Sublaterodorsal nucleus	192	3015	0.0636816	151	Lateral vestibular nucleus	532.333	18403	0.0289264	151	Medial geniculate complex, dorsal part	191	11021	0.0173306
																									152	Area postrema	7.33333	3397	0.00215877	152	Medial vestibular nucleus	6179	116330	0.0531161	152	Medial geniculate complex, ventral part	291.333	17737	0.0164252
																									153	Cochlear nuclei	4364.33	104247	0.0418653	153	Spinal vestibular nucleus	2891.67	47927	0.0603348	153	Medial geniculate complex, medial part	794.333	16021	0.0495808
																									154	Dorsal column nuclei	964.333	26574	0.0362886	154	Superior vestibular nucleus	2798.33	22659	0.123498	154	Anteromedial nucleus, dorsal part	326.667	15662	0.0208573
																									155	External cuneate nucleus	400.667	13130	0.0305154						155	Anteromedial nucleus, ventral part	261	10627	0.0245601
																									156	Nucleus of the trapezoid body	491.333	9895	0.0496547						156	Medial mammillary nucleus, median part	5.33333	4967	0.00107375
																									157	Nucleus of the solitary tract	1977.67	54354	0.0363849						157	Tuberomammillary nucleus, dorsal part	10.3333	2243	0.00460693
																									158	Spinal nucleus of the trigeminal, caudal part	628	107628	0.00583491						158	Tuberomammillary nucleus, ventral part	15.6667	6931	0.00226038
																									159	Spinal nucleus of the trigeminal, interpolar part	1077	118142	0.00911615
																									160	Spinal nucleus of the trigeminal, oral part	1515	63978	0.02368
																									161	Abducens nucleus	30.3333	1949	0.0155635
																									162	Facial motor nucleus	2487.67	58708	0.0423736
																									163	Accessory facial motor nucleus	17.3333	353	0.0491029
																									164	Nucleus ambiguus	327.667	2763	0.118591
																									165	Dorsal motor nucleus of the vagus nerve	183.333	11139	0.0164587
																									166	Gigantocellular reticular nucleus	13603.3	167474	0.0812265
																									167	Infracerebellar nucleus	232.667	3458	0.0672836
																									168	Inferior olivary complex	2289	32619	0.0701738
																									169	Intermediate reticular nucleus	20477.3	177667	0.115257
																									170	Inferior salivatory nucleus	5	460	0.0108696
																									171	Linear nucleus of the medulla	605.667	3948	0.153411
																									172	Lateral reticular nucleus	958.333	36465	0.0262809
																									173	Magnocellular reticular nucleus	3092.67	34099	0.0906967
																									174	Medullary reticular nucleus	10577.7	130048	0.0813366
																									175	Parvicellular reticular nucleus	14032.7	143835	0.0975609
																									176	Parasolitary nucleus	186	1790	0.103911
																									177	Paragigantocellular reticular nucleus	4697.67	60721	0.0773648
																									178	Perihypoglossal nuclei	854	17341	0.0492474
																									179	Parapyramidal nucleus	430.667	6058	0.0710906
																									180	Vestibular nuclei	12401.3	205319	0.0604003
																									181	Nucleus x	93	3646	0.0255074
																									182	Hypoglossal nucleus	272	18007	0.0151052
																									183	Nucleus y	141	1501	0.0939374
																									184	Nucleus raphe magnus	1052	7657	0.137391
																									185	Nucleus raphe pallidus	203	4336	0.0468173
																									186	Nucleus raphe obscurus	322	2455	0.131161
																									187	Lobule II	523.333	85398	0.00612817
																									188	Lobule III	1550	175414	0.00883624
																									189	Lobules IV-V	5810.67	430441	0.0134993
																									190	Crus 1	6584.67	364503	0.0180648
																									191	Crus 2	11357.7	327206	0.0347111
																									192	cuneate fascicle	36	1427	0.0252278
																									193	medial corticohypothalamic tract	2.33333	522	0.00446999
																									194	columns of the fornix	156	17218	0.00906029
																									195	dorsal hippocampal commissure	1137	61033	0.0186293
																									196	ventral hippocampal commissure	34.6667	4226	0.00820319

## Sheet: DA-NIBS
	Level-1					Level-2					Level-3					Level-4					Level-5					Level-6					Level-7					Level-8					Level-9
	Brain regions	Number of axon voxels	Number of brain region voxels	Axon density		Brain regions	Number of axon voxels	Number of brain region voxels	Axon density		Brain regions	Number of axon voxels	Number of brain region voxels	Axon density		Brain regions	Number of axon voxels	Number of brain region voxels	Axon density		Brain regions	Number of axon voxels	Number of brain region voxels	Axon density		Brain regions	Number of axon voxels	Number of brain region voxels	Axon density		Brain regions	Number of axon voxels	Number of brain region voxels	Axon density		Brain regions	Number of axon voxels	Number of brain region voxels	Axon density		Brain regions	Number of axon voxels	Number of brain region voxels	Axon density
1	Basic cell groups and regions	2350022	28774455	0.0816704	1	Cerebrum	1499468	17656111	0.0849263	1	Cerebral cortex	275711	14179177	0.0194448	1	Cortical plate	186477	13609203	0.0137023	1	Isocortex	73997	7891055	0.00937733	1	Frontal pole, cerebral cortex	613	62227	0.00985103	1	Frontal pole, layer 1	271	16219	0.0167088	1	Primary motor area, Layer 1	224	85116	0.0026317	1	Primary somatosensory area, nose, layer 1	65	25941	0.00250569
2	fiber tracts	174816	3003500	0.0582041	2	Brain stem	834294	7673271	0.108727	2	Cerebral nuclei	1223757	3476934	0.351964	2	Cortical subplate	89234	569974	0.156558	2	Olfactory areas	97065	2988743	0.0324769	2	Somatomotor areas	11521	1565276	0.00736036	2	Frontal pole, layer 2/3	136	14978	0.00907998	2	Primary motor area, Layer 2/3	1134	236101	0.00480303	2	Primary somatosensory area, nose, layer 2/3	4	40982	9.76038e-05
3	ventricular systems	9938	382178	0.0260036	3	Cerebellum	16260	3445073	0.00471978	3	Interbrain	297921	2270266	0.131227	3	Striatum	1041791	2877420	0.362057	3	Hippocampal formation	15415	2729405	0.00564775	3	Somatosensory areas	14506	2133260	0.00679992	3	Primary motor area	6117	726598	0.00841869	3	Primary motor area, Layer 5	1762	209457	0.00841223	3	Primary somatosensory area, nose, layer 4	19	35076	0.000541681
					4	cranial nerves	24434	790233	0.03092	4	Midbrain	275658	2351722	0.117215	4	Pallidum	181966	599514	0.303523	4	Claustrum	1953	35283	0.0553524	4	Gustatory areas	958	113196	0.0084632	4	Secondary motor area	5404	838678	0.00644347	4	Primary motor area, Layer 6a	2662	184072	0.0144617	4	Primary somatosensory area, nose, layer 5	35	36290	0.000964453
					5	cerebellum related fiber tracts	12266	627720	0.0195406	5	Hindbrain	260715	3051283	0.0854444	5	Thalamus	88012	1297712	0.0678209	5	Endopiriform nucleus	18495	178554	0.103582	5	Visceral area	3185	150619	0.0211461	5	Primary somatosensory area	10373	1555772	0.00666743	5	Primary motor area, Layer 6b	335	11852	0.0282653	5	Primary somatosensory area, nose, layer 6a	161	51512	0.00312549
					6	lateral forebrain bundle system	84875	887663	0.0956162	6	Cerebellar cortex	7832	3278129	0.00238917	6	Hypothalamus	209909	972554	0.215833	6	Lateral amygdalar nucleus	16622	53680	0.30965	6	Auditory areas	1026	371255	0.0027636	6	Supplemental somatosensory area	4133	577488	0.00715686	6	Secondary motor area, layer 1	509	148747	0.00342192	6	Primary somatosensory area, nose, layer 6b	72	3432	0.020979
					7	extrapyramidal fiber systems	15704	78633	0.199713	7	Cerebellar nuclei	6424	114157	0.0562734	7	Midbrain, sensory related	3821	438991	0.00870405	7	Basolateral amygdalar nucleus	40328	121613	0.331609	7	Visual areas	1307	861383	0.00151733	7	Gustatory areas, layer 1	30	12588	0.00238322	7	Secondary motor area, layer 2/3	828	243488	0.00340058	7	Primary somatosensory area, barrel field, layer 1	77	53686	0.00143427
					8	medial forebrain bundle system	29112	451212	0.0645196	8	vomeronasal nerve	13	862	0.0150812	8	Midbrain, motor related	170114	1362923	0.124816	8	Basomedial amygdalar nucleus	6784	95068	0.0713594	8	Anterior cingulate area	5625	354549	0.0158652	8	Gustatory areas, layer 2/3	108	25735	0.00419662	8	Secondary motor area, layer 5	1013	289459	0.00349963	8	Primary somatosensory area, barrel field, layer 2/3	30	97044	0.000309138
					9	lateral ventricle	8713	236790	0.0367963	9	olfactory nerve	8386	381763	0.0219665	9	Midbrain, behavioral state related	35261	116692	0.302172	9	Posterior amygdalar nucleus	580	61821	0.00938193	9	Prelimbic area	7085	154127	0.0459686	9	Gustatory areas, layer 4	55	9427	0.00583431	9	Secondary motor area, layer 6a	2746	152198	0.0180423	9	Primary somatosensory area, barrel field, layer 4	47	82089	0.000572549
					10	third ventricle	927	57603	0.0160929	10	optic nerve	1352	83438	0.0162036	10	Pons	147824	1069305	0.138243	10	Striatum dorsal region	738852	1665238	0.443692	10	Infralimbic area	1706	53963	0.0316143	10	Gustatory areas, layer 5	187	34860	0.00536431	10	Secondary motor area, layer 6b	308	4786	0.0643544	10	Primary somatosensory area, barrel field, layer 5	151	77323	0.00195285
					11	cerebral aqueduct	151	25997	0.00580836	11	oculomotor nerve	1261	13331	0.0945916	11	Medulla	112891	1981978	0.0569588	11	Striatum ventral region	171072	553542	0.30905	11	Orbital area	7177	377720	0.0190008	11	Gustatory areas, layer 6a	396	28068	0.0141086	11	Primary somatosensory area, nose	356	193233	0.00184234	11	Primary somatosensory area, barrel field, layer 6a	931	83045	0.0112108
					12	fourth ventricle	147	61757	0.0023803	12	trochlear nerve	169	448	0.377232	12	Vermal regions	3004	1297102	0.00231593	12	Lateral septal complex	22203	228015	0.0973752	12	Agranular insular area	9254	505435	0.018309	12	Gustatory areas, layer 6b	182	2518	0.0722796	12	Primary somatosensory area, barrel field	1506	402576	0.00374091	12	Primary somatosensory area, barrel field, layer 6b	270	9389	0.0287571
					13	central canal, spinal cord/medulla	0	31	0	13	trigeminal nerve	234	152592	0.0015335	13	Hemispheric regions	4828	1981027	0.00243712	13	Striatum-like amygdalar nuclei	60403	259061	0.233161	13	Retrosplenial area	2035	672063	0.00302799	13	Visceral area, layer 1	205	21663	0.00946314	13	Primary somatosensory area, lower limb	1644	150565	0.0109189	13	Primary somatosensory area, lower limb, layer 1	44	19151	0.00229753
										14	facial nerve	170	6903	0.024627	14	Fastigial nucleus	3499	32062	0.109132	14	Pallidum, dorsal region	35522	127214	0.27923	14	Posterior parietal association areas	239	157056	0.00152175	14	Visceral area, layer 2/3	498	34556	0.0144114	14	Primary somatosensory area, mouth	728	397621	0.00183089	14	Primary somatosensory area, lower limb, layer 2/3	310	41382	0.00749118
										15	vestibulocochlear nerve	3746	106337	0.0352276	15	Interposed nucleus	2353	55134	0.0426778	15	Pallidum, ventral region	84151	217115	0.387587	15	Temporal association areas	4643	198801	0.023355	15	Visceral area, layer 4	86	11677	0.00736491	15	Primary somatosensory area, upper limb	4549	241336	0.0188492	15	Primary somatosensory area, lower limb, layer 4	208	17474	0.0119034
										16	vagus nerve	2	599	0.0033389	16	Dentate nucleus	26	21510	0.00120874	16	Pallidum, medial region	12645	96631	0.130859	16	Perirhinal area	454	50565	0.00897854	16	Visceral area, layer 5	255	45196	0.00564209	16	Primary somatosensory area, trunk	479	89647	0.00534318	16	Primary somatosensory area, lower limb, layer 5	746	35564	0.0209763
										17	dorsal roots	9101	43960	0.207029	17	olfactory nerve layer of main olfactory bulb	256	265144	0.000965513	17	Pallidum, caudal region	23387	86275	0.271075	17	Ectorhinal area	2663	109560	0.0243063	17	Visceral area, layer 6a	1534	34317	0.0447009	17	Supplemental somatosensory area, layer 1	257	79837	0.00321906	17	Primary somatosensory area, lower limb, layer 6a	235	33771	0.00695863
										18	cerebellar commissure	5	4378	0.00114207	18	lateral olfactory tract, general	377	67975	0.00554616	18	Thalamus, sensory-motor cortex related	29182	427374	0.0682821	18	Main olfactory bulb	16404	1053648	0.0155688	18	Visceral area, layer 6b	607	3210	0.189097	18	Supplemental somatosensory area, layer 2/3	273	137269	0.0019888	18	Primary somatosensory area, lower limb, layer 6b	101	3223	0.0313373
										19	cerebellar peduncles	7911	180381	0.0438572	19	anterior commissure, olfactory limb	7753	48644	0.159382	19	Thalamus, polymodal association cortex related	54230	811504	0.0668265	19	Accessory olfactory bulb	592	41698	0.0141973	19	Dorsal auditory area	35	77718	0.000450346	19	Supplemental somatosensory area, layer 4	115	74614	0.00154127	19	Primary somatosensory area, mouth, layer 1	87	50090	0.00173687
										20	arbor vitae	4350	442961	0.00982028	20	brachium of the superior colliculus	68	12763	0.0053279	20	Periventricular zone	4837	49804	0.0971207	20	Anterior olfactory nucleus	6547	311661	0.0210068	20	Primary auditory area	325	137716	0.00235993	20	Supplemental somatosensory area, layer 5	215	139873	0.00153711	20	Primary somatosensory area, mouth, layer 2/3	81	95921	0.000844445
										21	corpus callosum	42225	499495	0.0845354	21	superior colliculus commissure	120	1753	0.0684541	21	Periventricular region	16308	131182	0.124316	21	Taenia tecta	545	92431	0.00589629	21	Posterior auditory area	42	39164	0.00107241	21	Supplemental somatosensory area, layer 6a	1948	132739	0.0146754	21	Primary somatosensory area, mouth, layer 4	74	60615	0.00122082
										22	corticospinal tract	34328	236497	0.145152	22	optic chiasm	82	19633	0.00417664	22	Hypothalamic medial zone	24046	246143	0.0976912	22	Dorsal peduncular area	773	32116	0.024069	22	Ventral auditory area	624	116657	0.00534901	22	Supplemental somatosensory area, layer 6b	1325	13156	0.100715	22	Primary somatosensory area, mouth, layer 5	82	77950	0.00105196
										23	thalamus related	8322	151671	0.0548688	23	optic tract	1082	44749	0.0241793	23	Hypothalamic lateral zone	127379	363918	0.350021	23	Piriform area	34742	740202	0.0469358	23	Anterolateral visual area	17	48435	0.000350986	23	Dorsal auditory area, layer 1	12	12598	0.000952532	23	Primary somatosensory area, mouth, layer 6a	298	105706	0.00281914
										24	cerebral nuclei related	5171	7192	0.718993	24	medial longitudinal fascicle	949	9452	0.100402	24	Median eminence	644	5077	0.126847	24	Nucleus of the lateral olfactory tract	230	20395	0.0112773	24	Anteromedial visual area	296	50601	0.00584969	24	Dorsal auditory area, layer 2/3	3	20957	0.00014315	24	Primary somatosensory area, mouth, layer 6b	106	7339	0.0144434
										25	tectospinal pathway	5258	32639	0.161096	25	posterior commissure	159	3358	0.0473496	25	Superior colliculus, sensory related	1075	138134	0.0077823	25	Cortical amygdalar area	5531	208963	0.0264688	25	Lateral visual area	118	78459	0.00150397	25	Dorsal auditory area, layer 4	2	8479	0.000235877	25	Primary somatosensory area, upper limb, layer 1	91	29562	0.00307828
										26	rubrospinal tract	5275	38802	0.135947	26	motor root of the trigeminal nerve	2	3816	0.000524109	26	Inferior colliculus	1750	284601	0.00614896	26	Piriform-amygdalar area	13531	76240	0.177479	26	Primary visual area	413	452664	0.000912377	26	Dorsal auditory area, layer 5	7	21944	0.000318994	26	Primary somatosensory area, upper limb, layer 2/3	425	62626	0.00678632
										27	cerebrum related	18707	398629	0.0469283	27	sensory root of the trigeminal nerve	232	148776	0.00155939	27	Nucleus of the brachium of the inferior colliculus	75	5607	0.0133761	27	Postpiriform transition area	3842	89508	0.0429235	27	Posterolateral visual area	31	50745	0.000610898	27	Dorsal auditory area, layer 6a	10	11802	0.000847314	27	Primary somatosensory area, upper limb, layer 4	452	33490	0.0134966
										28	hypothalamus related	10405	52583	0.197878	28	genu of the facial nerve	41	1845	0.0222222	28	Nucleus sagulum	459	6286	0.0730194	28	Hippocampal region	7848	1518839	0.0051671	28	posteromedial visual area	263	66859	0.00393365	28	Dorsal auditory area, layer 6b	1	1938	0.000515996	28	Primary somatosensory area, upper limb, layer 5	982	50676	0.019378
										29	subependymal zone	528	8738	0.0604257	29	vestibular nerve	6	16023	0.000374462	29	Parabigeminal nucleus	215	2852	0.0753857	29	Retrohippocampal region	7520	1183617	0.00635341	29	Anterior cingulate area, dorsal part	3025	200306	0.0151019	29	Primary auditory area, layer 1	78	24226	0.00321968	29	Primary somatosensory area, upper limb, layer 6a	2248	60229	0.0373242
										30	choroid plexus	1073	92456	0.0116055	30	cochlear nerve	3740	90314	0.0414111	30	Midbrain trigeminal nucleus	226	606	0.372937	30	Endopiriform nucleus, dorsal part	10511	116294	0.090383	30	Anterior cingulate area, ventral part	2600	154243	0.0168565	30	Primary auditory area, layer 2/3	102	30166	0.00338129	30	Primary somatosensory area, upper limb, layer 6b	351	4753	0.0738481
										31	lateral recess	16	29653	0.000539574	31	solitary tract	2	599	0.0033389	31	Substantia nigra, reticular part	9478	99080	0.0956601	31	Endopiriform nucleus, ventral part	7984	62260	0.128236	31	Prelimbic area, layer 1	1536	33240	0.0462094	31	Primary auditory area, layer 4	68	15023	0.00452639	31	Primary somatosensory area, trunk, layer 1	24	13081	0.00183472
															32	cervicothalamic tract	9101	43960	0.207029	32	Ventral tegmental area	16044	27365	0.586296	32	Basolateral amygdalar nucleus, anterior part	24676	49305	0.500477	32	Prelimbic area, layer 2/3	637	26811	0.0237589	32	Primary auditory area, layer 5	42	45730	0.000918434	32	Primary somatosensory area, trunk, layer 2/3	49	27121	0.00180672
															33	superior cerebelar peduncles	7824	54831	0.142693	33	Midbrain reticular nucleus, retrorubral area	5954	8846	0.673073	33	Basolateral amygdalar nucleus, posterior part	14196	45512	0.311918	33	Prelimbic area, layer 5	2978	63042	0.0472383	33	Primary auditory area, layer 6a	26	19087	0.00136218	33	Primary somatosensory area, trunk, layer 4	29	9766	0.00296949
															34	middle cerebellar peduncle	61	69910	0.00087255	34	Midbrain reticular nucleus	64395	329045	0.195703	34	Basolateral amygdalar nucleus, ventral part	1456	26796	0.0543365	34	Prelimbic area, layer 6a	1917	29663	0.064626	34	Primary auditory area, layer 6b	9	3484	0.00258324	34	Primary somatosensory area, trunk, layer 5	221	22607	0.00977573
															35	inferior cerebellar peduncle	26	55640	0.00046729	35	Superior colliculus, motor related	11033	362060	0.0304728	35	Basomedial amygdalar nucleus, anterior part	3942	49159	0.0801888	35	Prelimbic area, layer 6b	17	1371	0.0123997	35	Posterior auditory area, layer 1	17	7221	0.00235424	35	Primary somatosensory area, trunk, layer 6a	120	14877	0.00806614
															36	corpus callosum, anterior forceps	17352	110753	0.156673	36	Periaqueductal gray	43725	300258	0.145625	36	Basomedial amygdalar nucleus, posterior part	2842	45909	0.0619051	36	Infralimbic area, layer 1	258	9609	0.0268498	36	Posterior auditory area, layer 2/3	17	9377	0.00181295	36	Primary somatosensory area, trunk, layer 6b	36	2195	0.0164009
															37	corpus callosum, extreme capsule	344	5982	0.0575059	37	Pretectal region	3447	133081	0.0259015	37	Caudoputamen	738852	1665238	0.443692	37	Infralimbic area, layer 2/3	17	9157	0.0018565	37	Posterior auditory area, layer 4	1	4768	0.000209732	37	Entorhinal area, lateral part, layer 1	342	62794	0.00544638
															38	genu of corpus callosum	6780	53119	0.127638	38	Cuneiform nucleus	4625	35272	0.131124	38	Nucleus accumbens	99783	281489	0.354483	38	Infralimbic area, layer 5	274	21394	0.0128073	38	Posterior auditory area, layer 5	7	11609	0.00060298	38	Entorhinal area, lateral part, layer 2	619	102602	0.00603302
															39	corpus callosum, posterior forceps	152	87205	0.00174302	39	Red nucleus	7349	50443	0.145689	39	Fundus of striatum	10727	27633	0.388195	39	Infralimbic area, layer 6a	1126	13114	0.0858624	39	Posterior auditory area, layer 6a	0	5049	0	39	Entorhinal area, lateral part, layer 3	962	84281	0.0114142
															40	corpus callosum, splenium	776	47793	0.0162367	40	Oculomotor nucleus	228	2084	0.109405	40	Olfactory tubercle	60562	244420	0.247778	40	Infralimbic area, layer 6b	31	689	0.0449927	40	Posterior auditory area, layer 6b	0	1140	0	40	Entorhinal area, lateral part, layer 5	1397	91401	0.0152843
															41	internal capsule	30009	134366	0.223338	41	Edinger-Westphal nucleus	466	1664	0.280048	41	Lateral septal nucleus	20443	195287	0.104682	41	Orbital area, lateral part	1304	174531	0.00747145	41	Ventral auditory area, layer 1	81	18571	0.00436164	41	Entorhinal area, lateral part, layer 6a	1407	67154	0.0209518
															42	cerebal peduncle	1115	56468	0.0197457	42	Trochlear nucleus	292	454	0.643172	42	Septofimbrial nucleus	1569	30348	0.0517003	42	Orbital area, medial part	2524	89466	0.0282118	42	Ventral auditory area, layer 2/3	82	24722	0.00331688	42	Entorhinal area, medial part, dorsal zone, layer 1	151	79710	0.00189437
															43	pyramid	1602	35873	0.0446575	43	Ventral tegmental nucleus	361	2418	0.149297	43	Septohippocampal nucleus	191	2380	0.0802521	43	Orbital area, ventrolateral part	3349	113723	0.0294487	43	Ventral auditory area, layer 4	57	13693	0.00416271	43	Entorhinal area, medial part, dorsal zone, layer 2	351	80671	0.00435101
															44	pyramidal decussation	233	4412	0.0528105	44	Anterior tegmental nucleus	320	2757	0.116068	44	Anterior amygdalar area	5703	31652	0.180178	44	Agranular insular area, dorsal part	2896	238486	0.0121433	44	Ventral auditory area, layer 5	127	38671	0.00328411	44	Entorhinal area, medial part, dorsal zone, layer 3	474	62938	0.00753122
															45	external medullary lamina of the thalamus	278	7079	0.0392711	45	Lateral terminal nucleus of the accessory optic tract	72	1147	0.0627724	45	Bed nucleus of the accessory olfactory tract	0	1603	0	45	Agranular insular area, posterior part	4217	155849	0.0270582	45	Ventral auditory area, layer 6a	215	18104	0.0118758	45	Entorhinal area, medial part, dorsal zone, layer 5	542	58465	0.0092705
															46	nigrostriatal tract	5171	7192	0.718993	46	Dorsal terminal nucleus of the accessory optic tract	44	725	0.0606897	46	Central amygdalar nucleus	46915	84333	0.556307	46	Agranular insular area, ventral part	2141	111100	0.0192709	46	Ventral auditory area, layer 6b	62	2896	0.0214088	46	Entorhinal area, medial part, dorsal zone, layer 6	134	40183	0.00333474
															47	direct tectospinal pathway	0	1	0	47	Medial terminal nucleus of the accessory optic tract	1209	2753	0.439157	47	Intercalated amygdalar nucleus	1636	11701	0.139817	47	Retrosplenial area, lateral agranular part	755	150743	0.00500852	47	Anterolateral visual area, layer 1	7	7502	0.000933085
															48	doral tegmental decussation	48	445	0.107865	48	Substantia nigra, compact part	3878	12629	0.307071	48	Medial amygdalar nucleus	6149	129772	0.0473831	48	Retrosplenial area, dorsal part	676	242928	0.00278272	48	Anterolateral visual area, layer 2/3	8	12714	0.000629228
															49	crossed tectospinal pathway	5210	32193	0.161836	49	Pedunculopontine nucleus	21031	56987	0.369049	49	Globus pallidus, external segment	26481	100114	0.264508	49	Retrosplenial area, ventral part	604	278392	0.0021696	49	Anterolateral visual area, layer 4	0	6639	0
															50	ventral tegmental decussation	417	2380	0.17521	50	Midbrain raphe nuclei	10352	47076	0.2199	50	Globus pallidus, internal segment	9041	27100	0.333616	50	Rostrolateral visual area	22	65025	0.000338331	50	Anterolateral visual area, layer 5	2	13011	0.000153716
															51	amygdalar capsule	2537	10521	0.241137	51	Pons, sensory related	27475	245954	0.111708	51	Substantia innominata	76520	193782	0.394877	51	Temporal association areas, layer 1	257	34006	0.00755749	51	Anterolateral visual area, layer 6a	0	7147	0
															52	anterior commissure, temporal limb	4995	13607	0.36709	52	Pons, motor related	50812	370769	0.137045	52	Magnocellular nucleus	7631	23333	0.327048	52	Temporal association areas, layer 2/3	558	44795	0.0124567	52	Anterolateral visual area, layer 6b	0	1422	0
															53	cingulum bundle	1097	80922	0.0135563	53	Pons, behavioral state related	47598	221236	0.215146	53	Medial septal complex	11838	73827	0.160348	53	Temporal association areas, layer 4	201	19976	0.0100621	53	Anteromedial visual area, layer 1	10	8602	0.00116252
															54	fornix system	6014	271708	0.0221341	54	Medulla, sensory related	7329	507908	0.0144298	54	Triangular nucleus of septum	807	22804	0.0353885	54	Temporal association areas, layer 5	669	60878	0.0109892	54	Anteromedial visual area, layer 2/3	26	13301	0.00195474
															55	stria terminalis	4064	21871	0.185817	55	Medulla, motor related	83629	1119368	0.0747109	55	Bed nuclei of the stria terminalis	23372	85792	0.272426	55	Temporal association areas, layer 6a	2644	33590	0.0787139	55	Anteromedial visual area, layer 4	1	3859	0.000259134
															56	medial forebrain bundle	2166	3186	0.679849	56	Medulla, behavioral state related	1804	14448	0.124862	56	Bed nucleus of the anterior commissure	15	483	0.0310559	56	Temporal association areas, layer 6b	314	5556	0.0565155	56	Anteromedial visual area, layer 5	45	14542	0.00309448
															57	supraoptic commissures	110	1672	0.0657895	57	Lingula (I)	5	7751	0.000645078	57	Ventral group of the dorsal thalamus	25707	310937	0.0826759	57	Perirhinal area, layer 1	198	14224	0.0139201	57	Anteromedial visual area, layer 6a	155	8702	0.017812
															58	mammillary related	3923	16710	0.23477	58	Central lobule	1550	260812	0.00594298	58	Subparafascicular nucleus	1493	13046	0.114441	58	Perirhinal area, layer 2/3	162	21305	0.00760385	58	Anteromedial visual area, layer 6b	59	1595	0.0369906
															59	epithalamus related	4206	31015	0.135612	59	Culmen	850	430441	0.00197472	59	Subparafascicular area	990	8454	0.117104	59	Perirhinal area, layer 5	44	10756	0.00409074	59	Lateral visual area, layer 1	58	11854	0.00489286
																				60	Declive (VI)	219	213303	0.00102671	60	Peripeduncular nucleus	451	3932	0.1147	60	Perirhinal area, layer 6a	44	3437	0.0128019	60	Lateral visual area, layer 2/3	52	19298	0.00269458
																				61	Folium-tuber vermis (VII)	63	67534	0.000932863	61	Geniculate group, dorsal thalamus	541	91005	0.00594473	61	Perirhinal area, layer 6b	6	843	0.00711744	61	Lateral visual area, layer 4	4	11472	0.000348675
																				62	Pyramus (VIII)	55	79865	0.000688662	62	Lateral group of the dorsal thalamus	3587	197105	0.0181984	62	Ectorhinal area/Layer 1	268	16685	0.0160623	62	Lateral visual area, layer 5	4	20110	0.000198906
																				63	Uvula (IX)	149	140247	0.00106241	63	Anterior group of the dorsal thalamus	3636	138143	0.0263206	63	Ectorhinal area/Layer 2/3	476	30445	0.0156348	63	Lateral visual area, layer 6a	0	13260	0
																				64	Nodulus (X)	113	97149	0.00116316	64	Medial group of the dorsal thalamus	15062	128847	0.116898	64	Ectorhinal area/Layer 5	299	33862	0.00882996	64	Lateral visual area, layer 6b	0	2465	0
																				65	Simple lobule	744	364470	0.00204132	65	Midline group of the dorsal thalamus	7478	75891	0.0985361	65	Ectorhinal area/Layer 6a	1291	24962	0.0517186	65	Primary visual area, layer 1	73	80747	0.000904058
																				66	Ansiform lobule	2784	691709	0.00402481	66	Intralaminar nuclei of the dorsal thalamus	8304	102789	0.0807869	66	Ectorhinal area/Layer 6b	329	3606	0.0912368	66	Primary visual area, layer 2/3	199	127983	0.00155489
																				67	Paramedian lobule	557	312452	0.00178267	67	Reticular nucleus of the thalamus	6288	92624	0.0678874	67	Accessory olfactory bulb, glomerular layer	195	9886	0.0197249	67	Primary visual area, layer 4	62	65560	0.000945699
																				68	Copula pyramidis	393	160428	0.0024497	68	Geniculate group, ventral thalamus	595	33480	0.0177718	68	Accessory olfactory bulb, granular layer	72	14107	0.00510385	68	Primary visual area, layer 5	63	99343	0.000634166
																				69	Paraflocculus	274	366493	0.000747627	69	Epithalamus	9280	42625	0.217713	69	Accessory olfactory bulb, mitral layer	325	17705	0.0183564	69	Primary visual area, layer 6a	14	68387	0.000204717
																				70	Flocculus	76	85475	0.000889149	70	Supraoptic nucleus	72	2998	0.024016	70	Taenia tecta, dorsal part	434	46375	0.00935849	70	Primary visual area, layer 6b	2	10644	0.000187899
																				71	lateral olfactory tract, body	323	57927	0.00557598	71	Accessory supraoptic group	79	388	0.203608	71	Taenia tecta, ventral part	111	46056	0.00241011	71	Posterolateral visual area, layer 1	16	12115	0.00132068
																				72	dorsal limb	54	10048	0.0053742	72	Paraventricular hypothalamic nucleus	2359	12076	0.195346	72	Nucleus of the lateral olfactory tract, molecular layer	55	7131	0.0077128	72	Posterolateral visual area, layer 2/3	8	13341	0.000599655
																				73	spinal tract of the trigeminal nerve	215	104258	0.00206219	73	Periventricular hypothalamic nucleus, anterior part	163	3191	0.0510812	73	Nucleus of the lateral olfactory tract, pyramidal layer	128	9563	0.0133849	73	Posterolateral visual area, layer 4	0	2308	0
																				74	trapezoid body	728	19238	0.0378418	74	Periventricular hypothalamic nucleus, intermediate part	840	12826	0.065492	74	Nucleus of the lateral olfactory tract, layer 3	47	3701	0.0126993	74	Posterolateral visual area, layer 5	5	15560	0.000321337
																				75	dorsal acoustic stria	17	773	0.0219922	75	Arcuate hypothalamic nucleus	1324	18325	0.072251	75	Cortical amygdalar area, anterior part	4319	49142	0.0878882	75	Posterolateral visual area, layer 6a	2	6870	0.000291121
																				76	lateral lemniscus	2504	53354	0.0469318	76	Anterodorsal preoptic nucleus	516	6385	0.0808144	76	Cortical amygdalar area, posterior part	1212	159821	0.00758348	76	Posterolateral visual area, layer 6b	0	551	0
																				77	inferior colliculus commissure	11	1152	0.00954861	77	Anteroventral preoptic nucleus	1319	5898	0.223635	77	Ammon's horn	5436	1084697	0.00501154	77	posteromedial visual area, layer 1	8	12049	0.000663956
																				78	brachium of the inferior colliculus	480	15797	0.0303855	78	Anteroventral periventricular nucleus	613	11711	0.052344	78	Dentate gyrus	2364	422237	0.00559875	78	posteromedial visual area, layer 2/3	30	18770	0.0015983
																				79	dorsal column	1	1427	0.000700771	79	Dorsomedial nucleus of the hypothalamus	4066	24068	0.168938	79	Fasciola cinerea	27	3947	0.00684064	79	posteromedial visual area, layer 4	18	6309	0.00285307
																				80	medial lemniscus	9100	42533	0.213952	80	Median preoptic nucleus	238	2595	0.0917148	80	Induseum griseum	21	7958	0.00263885	80	posteromedial visual area, layer 5	162	18275	0.00886457
																				81	superior cerebellar peduncle decussation	629	3004	0.209387	81	Medial preoptic area	6177	35645	0.173292	81	Entorhinal area	6379	730199	0.00873597	81	posteromedial visual area, layer 6a	32	9662	0.00331194
																				82	uncinate fascicle	618	5431	0.113791	82	Vascular organ of the lamina terminalis	18	560	0.0321429	82	Parasubiculum	32	59690	0.000536103	82	posteromedial visual area, layer 6b	13	1794	0.00724638
																				83	ventral spinocerebellar tract	562	18263	0.0307726	83	Posterodorsal preoptic nucleus	5	743	0.00672948	83	Postsubiculum	236	69144	0.00341317	83	Anterior cingulate area, dorsal part, layer 1	1657	38133	0.0434532
																				84	dorsal spinocerebellar tract	15	9396	0.00159642	84	Parastrial nucleus	1991	6173	0.322534	84	Presubiculum	620	59134	0.0104847	84	Anterior cingulate area, dorsal part, layer 2/3	291	39098	0.00744284
																				85	external capsule	9822	56036	0.17528	85	Periventricular hypothalamic nucleus, posterior part	167	8126	0.0205513	85	Subiculum	178	134629	0.00132215	85	Anterior cingulate area, dorsal part, layer 5	323	76687	0.00421193
																				86	alveus	968	89379	0.0108303	86	Periventricular hypothalamic nucleus, preoptic part	383	9158	0.0418214	86	Lateral septal nucleus, caudal (caudodorsal) part	2446	36018	0.0679105	86	Anterior cingulate area, dorsal part, layer 6a	699	44804	0.0156013
																				87	dorsal fornix	56	2395	0.023382	87	Subparaventricular zone	216	7008	0.0308219	87	Lateral septal nucleus, rostral (rostroventral) part	10258	120383	0.0852114	87	Anterior cingulate area, dorsal part, layer 6b	55	1584	0.0347222
																				88	fimbria	2765	96935	0.0285243	88	Suprachiasmatic nucleus	129	4229	0.0305037	88	Lateral septal nucleus, ventral part	7739	38886	0.199018	88	Anterior cingulate area, ventral part, layer 1	1231	30297	0.0406311
																				89	postcommissural fornix	2117	17740	0.119335	89	Subfornical organ	0	1382	0	89	Central amygdalar nucleus, capsular part	10682	19807	0.539304	89	Anterior cingulate area, ventral part, layer 2/3	199	32601	0.00610411
																				90	hippocampal commissures	108	65259	0.00165494	90	Ventrolateral preoptic nucleus	355	4291	0.0827313	90	Central amygdalar nucleus, lateral part	11856	16635	0.712714	90	Anterior cingulate area, ventral part, layer 5	658	64153	0.0102567
																				91	principal mammillary tract	423	2127	0.198872	91	Anterior hypothalamic nucleus	4392	45466	0.0965997	91	Central amygdalar nucleus, medial part	24377	47891	0.50901	91	Anterior cingulate area, ventral part, 6a	451	23226	0.0194179
																				92	mammillothalamic tract	1318	8280	0.159179	92	Mammillary body	7627	65031	0.117283	92	Medial septal nucleus	1544	26547	0.058161	92	Anterior cingulate area, ventral part, 6b	61	3966	0.0153807
																				93	mammillotegmental tract	961	4241	0.226598	93	Medial preoptic nucleus	786	25896	0.0303522	93	Diagonal band nucleus	10294	47280	0.217724	93	Orbital area, lateral part, layer 1	61	24007	0.00254093
																				94	mammillary peduncle	1221	2062	0.592144	94	Dorsal premammillary nucleus	626	8433	0.0742322	94	Ventral anterior-lateral complex of the thalamus	3820	52314	0.0730206	94	Orbital area, lateral part, layer 2/3	175	39769	0.00440041
																				95	stria medullaris	1094	17293	0.0632626	95	Ventral premammillary nucleus	720	12528	0.0574713	95	Ventral medial nucleus of the thalamus	14612	59299	0.246412	95	Orbital area, lateral part, layer 5	577	77287	0.00746568
																				96	fasciculus retroflexus	3072	10681	0.287614	96	Paraventricular hypothalamic nucleus, descending division	1764	8369	0.210778	96	Ventral posterior complex of the thalamus	6915	181415	0.038117	96	Orbital area, lateral part, layer 6a	458	30562	0.0149859
																				97	habenular commissure	40	3041	0.0131536	97	Ventromedial hypothalamic nucleus	1616	35169	0.0459496	97	Subparafascicular nucleus, magnocellular part	317	4449	0.071252	97	Orbital area, lateral part, layer 6b	33	2906	0.0113558
																									98	Posterior hypothalamic nucleus	6515	45251	0.143975	98	Subparafascicular nucleus, parvicellular part	1176	8597	0.136792	98	Orbital area, medial part, layer 1	353	26955	0.0130959
																									99	Lateral hypothalamic area	60957	132570	0.45981	99	Medial geniculate complex	365	44779	0.00815114	99	Orbital area, medial part, layer 2/3	184	20153	0.00913015
																									100	Lateral preoptic area	14852	35519	0.418142	100	Dorsal part of the lateral geniculate complex	176	46226	0.00380738	100	Orbital area, medial part, layer 5	635	30184	0.0210376
																									101	Preparasubthalamic nucleus	518	816	0.634804	101	Lateral posterior nucleus of the thalamus	1527	77053	0.0198175	101	Orbital area, medial part, layer 6a	1340	11931	0.112312
																									102	Parasubthalamic nucleus	8113	10628	0.763361	102	Posterior complex of the thalamus	1525	80140	0.0190292	102	Orbital area, ventrolateral part, layer 1	575	24693	0.023286
																									103	Retrochiasmatic area	1856	9449	0.196423	103	Posterior limiting nucleus of the thalamus	246	13149	0.0187086	103	Orbital area, ventrolateral part, layer 2/3	1189	33502	0.0354904
																									104	Subthalamic nucleus	2985	12463	0.239509	104	Suprageniculate nucleus	21	11633	0.00180521	104	Orbital area, ventrolateral part, layer 5	1133	39639	0.028583
																									105	Tuberal nucleus	3506	33500	0.104657	105	Anteroventral nucleus of thalamus	365	26622	0.0137105	105	Orbital area, ventrolateral part, layer 6a	427	15242	0.0280147
																									106	Zona incerta	31253	115245	0.271187	106	Anteromedial nucleus	471	26289	0.0179162	106	Orbital area, ventrolateral part, layer 6b	25	647	0.0386399
																									107	Superior colliculus, optic layer	417	41155	0.0101324	107	Anterodorsal nucleus	751	10248	0.0732826	107	Agranular insular area, dorsal part, layer 1	201	29473	0.0068198
																									108	Superior colliculus, superficial gray layer	451	73727	0.00611716	108	Interanteromedial nucleus of the thalamus	197	2742	0.0718454	108	Agranular insular area, dorsal part, layer 2/3	500	59244	0.00843967
																									109	Superior colliculus, zonal layer	207	23252	0.00890246	109	Interanterodorsal nucleus of the thalamus	289	7225	0.04	109	Agranular insular area, dorsal part, layer 5	1188	96632	0.0122941
																									110	Inferior colliculus, central nucleus	1005	72083	0.0139423	110	Lateral dorsal nucleus of thalamus	1563	65017	0.0240399	110	Agranular insular area, dorsal part, layer 6a	966	50002	0.0193192
																									111	Inferior colliculus, dorsal nucleus	271	84648	0.00320149	111	Intermediodorsal nucleus of the thalamus	2037	11270	0.180745	111	Agranular insular area, dorsal part, layer 6b	41	3135	0.0130781
																									112	Inferior colliculus, external nucleus	474	127870	0.00370689	112	Mediodorsal nucleus of thalamus	9274	88198	0.10515	112	Agranular insular area, posterior part, layer 1	126	27060	0.00465632
																									113	Superior colliculus, motor related, deep gray layer	2101	76483	0.0274702	113	Submedial nucleus of the thalamus	1673	19682	0.0850015	113	Agranular insular area, posterior part, layer 2/3	452	51401	0.0087936
																									114	Superior colliculus, motor related, deep white layer	992	21283	0.04661	114	Perireunensis nucleus	2078	9697	0.214293	114	Agranular insular area, posterior part, layer 5	822	48165	0.0170663
																									115	Superior colliculus, motor related, intermediate white layer	3978	133937	0.0297005	115	Paraventricular nucleus of the thalamus	2305	28430	0.0810763	115	Agranular insular area, posterior part, layer 6a	2521	27900	0.0903584
																									116	Superior colliculus, motor related, intermediate gray layer	3962	130357	0.0303935	116	Parataenial nucleus	352	14706	0.0239358	116	Agranular insular area, posterior part, layer 6b	296	1323	0.223734
																									117	Precommissural nucleus	257	10968	0.0234318	117	Nucleus of reuniens	3918	27167	0.144219	117	Agranular insular area, ventral part, layer 1	148	16036	0.00922923
																									118	Interstitial nucleus of Cajal	332	5086	0.0652772	118	Rhomboid nucleus	409	5829	0.0701664	118	Agranular insular area, ventral part, layer 2/3	273	38034	0.00717779
																									119	Nucleus of Darkschewitsch	617	5871	0.105093	119	Central medial nucleus of the thalamus	759	15985	0.047482	119	Agranular insular area, ventral part, layer 5	1006	46103	0.0218207
																									120	Anterior pretectal nucleus	1321	81666	0.0161756	120	Paracentral nucleus	287	15258	0.0188098	120	Agranular insular area, ventral part, layer 6a	711	10733	0.0662443
																									121	Medial pretectal area	3	2821	0.00106345	121	Central lateral nucleus of the thalamus	2561	23142	0.110665	121	Agranular insular area, ventral part, layer 6b	3	194	0.0154639
																									122	Nucleus of the optic tract	808	13159	0.0614028	122	Parafascicular nucleus	3535	31335	0.112813	122	Retrosplenial area, lateral agranular part, layer 1	134	32392	0.00413682
																									123	Nucleus of the posterior commissure	760	18484	0.0411166	123	Intergeniculate leaflet of the lateral geniculate complex	53	4415	0.0120045	123	Retrosplenial area, lateral agranular part, layer 2/3	109	42857	0.00254334
																									124	Olivary pretectal nucleus	34	3733	0.00910796	124	Ventral part of the lateral geniculate complex	483	25892	0.0186544	124	Retrosplenial area, lateral agranular part, layer 5	258	46896	0.00550154
																									125	Posterior pretectal nucleus	200	9225	0.0216802	125	Subgeniculate nucleus	3	1725	0.00173913	125	Retrosplenial area, lateral agranular part, layer 6a	235	26287	0.00893978
																									126	Interfascicular nucleus raphe	1310	5559	0.235654	126	Medial habenula	377	20492	0.0183974	126	Retrosplenial area, lateral agranular part, layer 6b	19	2311	0.00822155
																									127	Interpeduncular nucleus	3397	22817	0.14888	127	Lateral habenula	8903	22133	0.40225	127	Retrosplenial area, dorsal part, layer 1	88	52969	0.00166135
																									128	Rostral linear nucleus raphe	774	3546	0.218274	128	Lateral mammillary nucleus	535	4951	0.108059	128	Retrosplenial area, dorsal part, layer 2/3	101	62330	0.00162041
																									129	Central linear nucleus raphe	1713	5340	0.320787	129	Medial mammillary nucleus	3096	34601	0.0894772	129	Retrosplenial area, dorsal part, layer 5	239	77137	0.00309838
																									130	Dorsal nucleus raphe	3158	9814	0.321785	130	Supramammillary nucleus	3557	16305	0.218154	130	Retrosplenial area, dorsal part, layer 6a	242	48445	0.00499536
																									131	Nucleus of the lateral lemniscus	1288	46328	0.0278018	131	Tuberomammillary nucleus	439	9174	0.0478526	131	Retrosplenial area, dorsal part, layer 6b	6	2047	0.00293112
																									132	Principal sensory nucleus of the trigeminal	194	70327	0.00275854	132	Fields of Forel	4974	15439	0.322171	132	Retrosplenial area, ventral part, layer 1	438	60568	0.00723154
																									133	Parabrachial nucleus	14355	71766	0.200025	133	Koelliker-Fuse subnucleus	284	11222	0.0253074	133	Retrosplenial area, ventral part, layer 2/3	13	65218	0.000199331
																									134	Superior olivary complex	11638	57533	0.202284	134	Superior olivary complex, periolivary region	3733	23362	0.159789	134	Retrosplenial area, ventral part, layer 5	72	107310	0.000670953
																									135	Barrington's nucleus	474	994	0.476861	135	Superior olivary complex, medial part	4180	12516	0.333973	135	Retrosplenial area, ventral part, layer 6a	78	42175	0.00184944
																									136	Dorsal tegmental nucleus	453	6637	0.0682537	136	Superior olivary complex, lateral part	3725	21655	0.172016	136	Retrosplenial area, ventral part, layer 6b	3	3121	0.00096123
																									137	Pontine central gray	6121	34776	0.176012	137	Dorsal cochlear nucleus	17	39123	0.000434527	137	Cortical amygdalar area, posterior part, lateral zone	966	76930	0.0125569
																									138	Pontine gray	8069	61699	0.13078	138	Ventral cochlear nucleus	39	65124	0.000598858	138	Cortical amygdalar area, posterior part, medial zone	246	82891	0.00296775
																									139	Pontine reticular nucleus, caudal part	23707	150278	0.157754	139	Cuneate nucleus	129	21342	0.00604442	139	Field CA1	1717	653391	0.00262783
																									140	Supragenual nucleus	190	1111	0.171017	140	Gracile nucleus	23	5232	0.00439602	140	Field CA2	480	30421	0.0157786
																									141	Supratrigeminal nucleus	1714	16640	0.103005	141	Nucleus ambiguus, dorsal division	132	1359	0.0971302	141	Field CA3	3239	400885	0.00807962
																									142	Tegmental reticular nucleus	8284	44144	0.187659	142	Nucleus ambiguus, ventral division	324	1404	0.230769	142	Dentate gyrus, molecular layer	1447	275894	0.00524477
																									143	Motor nucleus of trigeminal	373	22692	0.0164375	143	Lateral reticular nucleus, magnocellular part	5199	32803	0.158492	143	Dentate gyrus, polymorph layer	279	43800	0.00636986
																									144	Superior central nucleus raphe	8386	38338	0.218739	144	Lateral reticular nucleus, parvicellular part	55	3662	0.0150191	144	Dentate gyrus, granule cell layer	638	102543	0.00622178
																									145	Locus ceruleus	462	931	0.496241	145	Medullary reticular nucleus, dorsal part	4589	69925	0.0656275	145	Entorhinal area, lateral part	4727	408232	0.0115792
																									146	Laterodorsal tegmental nucleus	4517	13054	0.346024	146	Medullary reticular nucleus, ventral part	8588	60123	0.142841	146	Entorhinal area, medial part, dorsal zone	1652	321967	0.00513096
																									147	Nucleus incertus	743	6776	0.109652	147	Paragigantocellular reticular nucleus, dorsal part	291	15277	0.0190482	147	Ventral posterolateral nucleus of the thalamus	1599	56111	0.0284971
																									148	Pontine reticular nucleus	31190	151264	0.206196	148	Paragigantocellular reticular nucleus, lateral part	8020	45444	0.176481	148	Ventral posterolateral nucleus of the thalamus, parvicellular part	193	6326	0.030509
																									149	Nucleus raphe pontis	947	6164	0.153634	149	Nucleus of Roller	103	1943	0.0530108	149	Ventral posteromedial nucleus of the thalamus	3982	105262	0.0378294
																									150	Subceruleus nucleus	330	1694	0.194805	150	Nucleus prepositus	838	15398	0.0544227	150	Ventral posteromedial nucleus of the thalamus, parvicellular part	1141	13716	0.0831875
																									151	Sublaterodorsal nucleus	1023	3015	0.339303	151	Lateral vestibular nucleus	494	18403	0.0268434	151	Medial geniculate complex, dorsal part	98	11021	0.00889212
																									152	Area postrema	9	3397	0.0026494	152	Medial vestibular nucleus	2104	116330	0.0180865	152	Medial geniculate complex, ventral part	143	17737	0.00806224
																									153	Cochlear nuclei	56	104247	0.000537186	153	Spinal vestibular nucleus	221	47927	0.00461118	153	Medial geniculate complex, medial part	124	16021	0.00773984
																									154	Dorsal column nuclei	152	26574	0.00571988	154	Superior vestibular nucleus	1187	22659	0.0523854	154	Anteromedial nucleus, dorsal part	285	15662	0.0181969
																									155	External cuneate nucleus	37	13130	0.00281797						155	Anteromedial nucleus, ventral part	186	10627	0.0175026
																									156	Nucleus of the trapezoid body	2190	9895	0.221324						156	Medial mammillary nucleus, median part	608	4967	0.122408
																									157	Nucleus of the solitary tract	634	54354	0.0116643						157	Tuberomammillary nucleus, dorsal part	71	2243	0.031654
																									158	Spinal nucleus of the trigeminal, caudal part	2503	107628	0.023256						158	Tuberomammillary nucleus, ventral part	368	6931	0.0530948
																									159	Spinal nucleus of the trigeminal, interpolar part	1104	118142	0.00934469
																									160	Spinal nucleus of the trigeminal, oral part	641	63978	0.0100191
																									161	Abducens nucleus	68	1949	0.0348897
																									162	Facial motor nucleus	5984	58708	0.101928
																									163	Accessory facial motor nucleus	18	353	0.0509915
																									164	Nucleus ambiguus	456	2763	0.165038
																									165	Dorsal motor nucleus of the vagus nerve	58	11139	0.00520693
																									166	Gigantocellular reticular nucleus	14617	167474	0.0872792
																									167	Infracerebellar nucleus	806	3458	0.233083
																									168	Inferior olivary complex	6580	32619	0.201723
																									169	Intermediate reticular nucleus	10347	177667	0.0582382
																									170	Inferior salivatory nucleus	3	460	0.00652174
																									171	Linear nucleus of the medulla	312	3948	0.0790274
																									172	Lateral reticular nucleus	5254	36465	0.144083
																									173	Magnocellular reticular nucleus	6120	34099	0.179477
																									174	Medullary reticular nucleus	13177	130048	0.101324
																									175	Parvicellular reticular nucleus	4960	143835	0.034484
																									176	Parasolitary nucleus	29	1790	0.0162011
																									177	Paragigantocellular reticular nucleus	8311	60721	0.136872
																									178	Perihypoglossal nuclei	941	17341	0.0542645
																									179	Parapyramidal nucleus	1046	6058	0.172664
																									180	Vestibular nuclei	4006	205319	0.0195111
																									181	Nucleus x	0	3646	0
																									182	Hypoglossal nucleus	533	18007	0.0295996
																									183	Nucleus y	3	1501	0.00199867
																									184	Nucleus raphe magnus	984	7657	0.12851
																									185	Nucleus raphe pallidus	446	4336	0.10286
																									186	Nucleus raphe obscurus	374	2455	0.152342
																									187	Lobule II	764	85398	0.00894635
																									188	Lobule III	786	175414	0.00448083
																									189	Lobules IV-V	850	430441	0.00197472
																									190	Crus 1	2148	364503	0.00589296
																									191	Crus 2	636	327206	0.00194373
																									192	cuneate fascicle	1	1427	0.000700771
																									193	medial corticohypothalamic tract	11	522	0.0210728
																									194	columns of the fornix	2106	17218	0.122314
																									195	dorsal hippocampal commissure	108	61033	0.00176953
																									196	ventral hippocampal commissure	0	4226	0
