# Supplementary material for: D-LMBmap: a fully automated deep-learning pipeline for whole-brain profiling of neural circuitry
Source: Nat Methods. 2023 Sep 28;20(10):1593–604. doi: 10.1038/s41592-023-01998-6 (PMC10555838; doi:10.1038/s41592-023-01998-6)
Supplement: Supplementary file 12 — Statistical source data. [file 41592_2023_1998_MOESM12_ESM.xlsx]

## Sheet: Fig.2f
	ClDice
	Trailmap	D-LMBmap
Sert-Stanford1	0.816776	0.93297
Sert-Stanford2	0.749999	0.886184
Sert-NIBS1	0.84986	0.895708
Sert-NIBS2	0.905119	0.95431
GABA-NIBS1	0.621741	0.904567
GABA-NIBS2	0.708973	0.833916
DCN-Stanford1	0.759954	0.915698
DCN-Stanford2	0.734882	0.864035
DOPA-NIBS1	0.799805	0.860318
DOPA-NIBS2	0.852436	0.969385
	ClPrecision
	Trailmap	D-LMBmap
Sert-Stanford1	0.693929	0.952185
Sert-Stanford2	0.630747	0.931176
Sert-NIBS1	0.969265	0.982049
Sert-NIBS2	0.965095	0.960569
GABA-NIBS1	0.591666	0.941094
GABA-NIBS2	0.709852	0.952975
DCN-Stanford1	0.662339	0.876951
DCN-Stanford2	0.598071	0.803715
DOPA-NIBS1	0.721926	0.86612
DOPA-NIBS2	0.796656	0.982418
	ClRecall
	Trailmap	D-LMBmap
Sert-Stanford1	0.992473	0.914514
Sert-Stanford2	0.924856	0.845338
Sert-NIBS1	0.756648	0.823322
Sert-NIBS2	0.852162	0.948131
GABA-NIBS1	0.655036	0.870947
GABA-NIBS2	0.708096	0.77333
DCN-Stanford1	0.891317	0.958028
DCN-Stanford2	0.952851	0.934144
DOPA-NIBS1	0.565877	0.854592
DOPA-NIBS2	0.707602	0.956694
	Dice
	Trailmap	D-LMBmap
Sert-Stanford1	0.709657	0.810314
Sert-Stanford2	0.569148	0.686759
Sert-NIBS1	0.694552	0.717509
Sert-NIBS2	0.746915	0.780847
GABA-NIBS1	0.519643	0.65088
GABA-NIBS2	0.532889	0.575671
DCN-Stanford1	0.68785	0.784271
DCN-Stanford2	0.625166	0.706137
DOPA-NIBS1	0.565877	0.664201
DOPA-NIBS2	0.707602	0.850968
