# Supplementary material for: D-LMBmap: a fully automated deep-learning pipeline for whole-brain profiling of neural circuitry
Source: Nat Methods. 2023 Sep 28;20(10):1593–604. doi: 10.1038/s41592-023-01998-6 (PMC10555838; doi:10.1038/s41592-023-01998-6)
Supplement: Supplementary file 13 — Statistical source data. [file 41592_2023_1998_MOESM13_ESM.xlsx]

## Sheet: Fig.3e
	Region-wise medican Dice score
	CP				HPF				CTX				CB				CBX				BS
	SeBRe	BIRDS	mBrainAligner	D-LMBmap	SeBRe	BIRDS	mBrainAligner	D-LMBmap	SeBRe	BIRDS	mBrainAligner	D-LMBmap	SeBRe	BIRDS	mBrainAligner	D-LMBmap	SeBRe	BIRDS	mBrainAligner	D-LMBmap	SeBRe	BIRDS	mBrainAligner	D-LMBmap
Brain1	0	0.16201	0.15659	0.87158	0	0.06541	0.14479	0.90722	0.5161	0.53867	0.5608	0.87962	0	0.09824	0.62451	0.91868	0	0.31983	0.37775	0.82989	0.2786	0.53193	0.736134	0.89977
Brain2	0	0.23747	0.07806	0.84173	0	0.01679	0.14654	0.87668	0.3298	0.57611	0.53775	0.88294	0	0.09263	0.42619	0.87993	0	0.19514	0.19267	0.85314	0.0947	0.47865	0.58998	0.83695
Brain3	0	0.21663	0	0.84173	0	0.05634	0	0.87671	0.4214	0.60243	0.6347	0.88451	0	0.1271	0.69732	0.80122	0	0.28874	0.415	0.77207	0.2588	0.50114	0.70572	0.82006
Brain4	0.001	0.25736	0.10019	0.89083	0	4e-05	0.1126	0.93333	0.1697	0.52621	0.62981	0.90651	0	0.05001	0.54476	0.89089	0	0.14453	0.25282	0.84685	0.5076	0.43267	0.64289	0.90798
Brain5	0	0.12796	0.13516	0.94378	0	0.03059	0.11504	0.95408	0.1414	0.59253	0.64034	0.94513	0	0.08942	0.55913	0.93635	0	0.25277	0.32815	0.90645	0.53	0.47814	0.66109	0.94585
Brain6	0	0.30239	0.09912	0.899	0	2e-05	0.12451	0.93762	0.2328	0.65929	0.65936	0.90033	0	0.05923	0.45733	0.82311	0	0.17087	0.22337	0.66214	0.4023	0.45396	0.61926	0.87026
Brain7	0	0.31375	0.03453	0.87158	0	0.04173	0.15111	0.90722	0.486	0.66076	0.48273	0.87962	0	0.00578	0.19288	0.91868	0	0.1721	0.09756	0.82989	0.1578	0.47135	0.52426	0.89977
Brain8	0	0.32299	0.03725	0.84173	0	0.03994	0.1022	0.87668	0.5279	0.66783	0.53065	0.88294	0	0.00912	0.24952	0.87993	0	0.17743	0.14255	0.85314	0.0581	0.43985	0.54016	0.83695
Brain9	0	0.35722	0.04499	0.84173	0	0.08405	0.02979	0.87671	0.3237	0.64525	0.57995	0.88451	0	0.13409	0.43388	0.80122	0	0.2259	0.26946	0.77207	0.3678	0.4545	0.60494	0.82006
Brain10	0	0.34734	0.11616	0.89097	0	0.20568	0.00506	0.90915	0	0.51758	0.57372	0.87268	0	0.04277	0.24174	0.89005	0	0.11689	0.3272	0.85579	0.0001	0.3376	0.57629	0.91259
Brain11	0	0.38753	0.10344	0.84494	0	0.068	0.02894	0.84795	0.1089	0.60343	0.57467	0.78504	0	0.13958	0.4401	0.88151	0	0.23952	0.47519	0.76561	0.1003	0.46236	0.60996	0.89965
Brain12	0	0.27862	0.12468	0.86026	0	0.21625	0.0118	0.90936	0	0.65593	0.60402	0.85998	0	0.13731	0.30841	0.88222	0	0.20353	0.44868	0.79594	0	0.42398	0.59997	0.90947
	Average median Dice score
	SeBRe	BIRDS	mBrainAligner	D-LMBmap
CP	0	0.082107	0.431314	0.875316
HPF	0.185953	0.455511	0.617555	0.879947
CTX	0.271475	0.603835	0.584042	0.880317
CB	0	0.208937	0.295867	0.811915
CBX	8.33e-05	0.275939	0.085848	0.869988
BS	0	0.068737	0.081032	0.901059

## Sheet: Fig.3f
	Region-wise medican Dice score
	CP				HPF				CTX				CB				CBX				BS
	SeBRe	BIRDS	mBrainAligner	D-LMBmap	SeBRe	BIRDS	mBrainAligner	D-LMBmap	SeBRe	BIRDS	mBrainAligner	D-LMBmap	SeBRe	BIRDS	mBrainAligner	D-LMBmap	SeBRe	BIRDS	mBrainAligner	D-LMBmap	SeBRe	BIRDS	mBrainAligner	D-LMBmap
Brain1	0.6683	0.71468	0.4766	0.90132	0.7754	0.71885	0.46959	0.90132	0.7812	0.73418	0.59222	0.94482	0.8165	0.55142	0.0672	0.96087	0.7432	0.43699	0.50162	0.92001	0.8436	0.78362	0.74151	0.93065
Brain2	0.6291	0.81517	0.44153	0.90252	0.778	0.78836	0.4284	0.90252	0.7756	0.732	0.57872	0.93452	0.7963	0.77001	0.06594	0.92414	0.6719	0.38029	0.43294	0.83709	0.8012	0.83582	0.75961	0.95654
Brain3	0.7265	0.88983	0.13974	0.94292	0.8023	0.80317	0.16995	0.94292	0.8151	0.74981	0.65598	0.93804	0.7793	0.79926	0.14981	0.96465	0.7831	0.63764	0.55832	0.92507	0.8411	0.80932	0.68887	0.96049
Brain4	0.7024	0.81175	0.1305	0.92493	0.8043	0.76854	0.19804	0.92493	0.7912	0.78234	0.69206	0.92701	0.8165	0.6459	0.19853	0.93544	0.7279	0.38664	0.64342	0.89299	0.8253	0.7892	0.58435	0.95951
Brain5	0.7808	0.7494	0.23185	0.92787	0.8102	0.81809	0.08556	0.92787	0.8368	0.85319	0.60485	0.94104	0.8323	0.73832	0.06074	0.95203	0.7763	0.63411	0.47977	0.92698	0.8323	0.80216	0.72887	0.95373
Brain6	0.7432	0.63528	0.17467	0.89005	0.8143	0.8189	0.15149	0.89005	0.8301	0.82365	0.60385	0.94827	0.7554	0.60458	0.05714	0.94664	0.7014	0.43931	0.44001	0.92034	0.8144	0.80571	0.73051	0.95216
Brain7	0.3957	0.50532	0.41807	0.88958	0.6436	0.72557	0.41123	0.88958	0.6012	0.7804	0.53233	0.88981	0.371	0.76996	0.03699	0.93011	0.5483	0.46458	0.46374	0.87076	0.8665	0.61264	0.51892	0.91673
Brain8	0.0717	0.40659	0.45841	0.90213	0.2374	0.38146	0.44874	0.90213	0.6212	0.7802	0.55393	0.88078	0.1447	0.65205	0.01387	0.73591	0.5057	0.37387	0.42727	0.82929	0.5086	0.69557	0.50867	0.84736
	Average median Dice score
	SeBRe	BIRDS	mBrainAligner	D-LMBmap
CP	0.664	0.69144	0.08128	0.918724
HPF	0.792	0.76676	0.65766	0.934646
CTX	0.757	0.77947	0.60174	0.925536
CB	0.682	0.46918	0.49339	0.890316
CBX	0.59	0.691	0.30892	0.910165
BS	0.708	0.72787	0.29537	0.933365
