# Supplementary material for: D-LMBmap: a fully automated deep-learning pipeline for whole-brain profiling of neural circuitry
Source: Nat Methods. 2023 Sep 28;20(10):1593–604. doi: 10.1038/s41592-023-01998-6 (PMC10555838; doi:10.1038/s41592-023-01998-6)
Supplement: Supplementary file 14 — Statistical source data. [file 41592_2023_1998_MOESM14_ESM.xlsx]

## Sheet: Fig.4c
	Region-wise median Dice score
	CP				HPF				CTX				CB				CBX				BS
	ClearMap	aMAP	mBrainAligner	D-LMBmap	ClearMap	aMAP	mBrainAligner	D-LMBmap	ClearMap	aMAP	mBrainAligner	D-LMBmap	ClearMap	aMAP	mBrainAligner	D-LMBmap	ClearMap	aMAP	mBrainAligner	D-LMBmap	ClearMap	aMAP	mBrainAligner	D-LMBmap
Brain1	0.768278	0.919375	0.895501	0.943151	0.787964	0.917202	0.885856	0.952956	0.767039	0.903798	0.845264	0.969724	0.696596	0.808126	0.69916	0.960101	0.58015	0.751308	0.632525	0.884262	0.843683	0.890507	0.854925	0.940694
Brain2	0.685657	0.925312	0.858088	0.878407	0.840704	0.917722	0.911544	0.876182	0.796477	0.906159	0.885236	0.92557	0.797428	0.897374	0.842648	0.903123	0.70104	0.822589	0.842204	0.833117	0.871875	0.910451	0.880036	0.911399
Brain3	0.843655	0.910441	0.912544	0.915381	0.692252	0.903081	0.869633	0.903828	0.814332	0.907196	0.877594	0.936158	0.644114	0.838801	0.705347	0.92567	0.515102	0.729563	0.622954	0.885259	0.829745	0.905452	0.857863	0.915154
Brain4	0.746242	0.881638	0.761114	0.95808	0.875304	0.900826	0.888021	0.954971	0.86879	0.904894	0.882119	0.971202	0.883703	0.929276	0.854249	0.950655	0.813225	0.871843	0.887091	0.890314	0.881324	0.907561	0.883136	0.937398
Brain5	0.709981	0.859389	0.771713	0.920708	0.833615	0.892818	0.889917	0.914717	0.833334	0.89094	0.862807	0.937993	0.778525	0.853474	0.786717	0.917917	0.667781	0.754352	0.782713	0.827896	0.849463	0.897317	0.878782	0.897388
Brain6	0.798954	0.884546	0.888892	0.952242	0.765772	0.905509	0.90883	0.948784	0.790906	0.917332	0.876234	0.968416	0.597117	0.864991	0.768961	0.962234	0.472771	0.729721	0.717043	0.915947	0.816359	0.878927	0.849272	0.937786
Brain7	0.844802	0.892027	0.891513	0.896536	0.568071	0.902979	0.745867	0.896391	0.769856	0.913755	0.861403	0.93902	0.431028	0.502339	0.487216	0.913876	0.337959	0.476315	0.421183	0.845653	0.773613	0.834298	0.837652	0.910417
Brain8	0.858052	0.852133	0.892937	0.931948	0.628749	0.884701	0.824168	0.929647	0.787569	0.920002	0.885793	0.95777	0.46354	0.622353	0.616398	0.937055	0.351938	0.572037	0.54981	0.865921	0.778181	0.837615	0.852692	0.925719
Brain9	0.782554	0.865736	0.857305	0.902045	0.795544	0.886816	0.884893	0.892481	0.805533	0.923792	0.868037	0.925151	0.684936	0.867765	0.787686	0.909197	0.578456	0.761932	0.746768	0.847222	0.833946	0.896091	0.897179	0.893617
Brain10	0.785588	0.8075	0.869699	0.949505	0.786153	0.7938	0.864133	0.942636	0.814928	0.6693	0.882857	0.960632	0.82536	0.8521	0.837579	0.959599	0.778136	0.7831	0.837799	0.875187	0.85125	0.8621	0.864778	0.928413
Brain11	0.83432	0.8451	0.81752	0.955273	0.863312	0.8449	0.838253	0.955543	0.814047	0.7823	0.865033	0.966865	0.876959	0.8902	0.819788	0.961402	0.828328	0.766	0.831955	0.902033	0.899503	0.9071	0.848504	0.936131
Brain12	0.866258	0.8858	0.900953	0.933606	0.800722	0.8492	0.857964	0.945604	0.832697	0.8662	0.87948	0.968477	0.859942	0.9135	0.807644	0.959269	0.816804	0.8599	0.840865	0.891792	0.875575	0.9059	0.865039	0.93201
	Average median Dice score
	ClearMap	aMAP	mBrainAligner	D-LMBmap
CP	0.842043	0.88611	0.864155	0.922177
HPF	0.711604	0.820025	0.751116	0.938341
CTX	0.620141	0.739888	0.726076	0.87205
CB	0.807959	0.875472	0.859815	0.952248
CBX	0.793695	0.877416	0.872655	0.928073
BS	0.769847	0.883296	0.86409	0.926145

## Sheet: Fig.4d
	Region-wise median Dice score
	act				fr				mtt				IPN				Hb
	ClearMap	aMAP	mBrainAligner	D-LMBmap	ClearMap	aMAP	mBrainAligner	D-LMBmap	ClearMap	aMAP	mBrainAligner	D-LMBmap	ClearMap	aMAP	mBrainAligner	D-LMBmap	ClearMap	aMAP	mBrainAligner	D-LMBmap
Brain1	0.131063	0.551236	0.000176	0.736031	0.179895	0.407114	0.388998	0.803866	0.164509	0.418864	0.426173	0.653465	0.250775	0.580775	0.616549	0.864488	0.563533	0.723269	0.664685	0.862983
Brain2	0.001377	0.019029	0.22878	0.766638	0.296425	0.416408	0.382525	0.7276	0.230624	0.415509	0.319624	0.510638	0.742533	0.379392	0.730873	0.906103	0.465443	0.759987	0.629042	0.842868
Brain3	0.251333	0.545985	0.219552	0.73681	0.145242	0.472942	0.289921	0.789538	0.048089	0.454099	0.330505	0.59596	0.145347	0.533701	0.179103	0.819735	0.467291	0.721527	0.636352	0.844527
Brain4	0.060351	6.4e-05	0.00146	0.762465	0.411531	4.58e-05	0.157676	0.777411	0.379683	0.174493	0.289323	0.636364	0.648465	0.507644	0.765804	0.883076	0.536568	0.487237	1.88e-05	0.867084
Brain5	0.000251	0.235793	0.000252	0.395842	0.330248	0.000852	0.326973	0.754766	0.395891	0.026284	0.312487	0.680328	0.607964	0.57473	0.716154	0.788646	0.523375	0.644228	0.501403	0.844799
Brain6	0.176935	0.369203	0.069753	0.745492	0.191183	0.290074	0.402328	0.745201	0.015069	0.283071	0.371963	0.567164	0.056862	0.364589	0.691295	0.853183	0.655557	0.707641	0.71826	0.852659
Brain7	0.160765	0.389125	0.068044	0.746322	0.063908	0.072933	0.19862	0.811822	0.1811	0.282651	0.363309	0.602871	0.307054	0.804894	0.377393	0.878347	0.642069	0.801222	0.654389	0.837391
Brain8	0.318863	0.437446	0.019294	0.740453	0.062591	5.01e-05	0.227155	0.78737	0.074901	0.21369	0.316618	0.590674	0.318694	0.626573	0.544286	0.843584	0.689417	0.649834	0.668852	0.85474
Brain9	0.117455	0.063369	0.100138	0.727932	0.033766	0.001031	0.289565	0.768237	0.169976	0.072679	0.235858	0.522523	0.245878	0.651058	0.55792	0.825826	0.462124	0.526528	0.521462	0.824531
	Average median Dice score
	ClearMap	aMAP	mBrainAligner	D-LMBmap
act	0.135377	0.290139	0.078606	0.706443
fr	0.190532	0.184606	0.295973	0.773979
mtt	0.184427	0.260149	0.32954	0.595554
IPN	0.369286	0.558151	0.575486	0.851443
Hb	0.556153	0.669053	0.55494	0.847954

## Sheet: Fig.4e2
	No. of cells reported in LV, 3rdV and AQ
	D-LMBmap	mBrainAligner	Clearmap
Brain1	69	238	480
Brain2	131	409	884
Brain3	78	272	600
