# Supplementary material for: D-LMBmap: a fully automated deep-learning pipeline for whole-brain profiling of neural circuitry
Source: Nat Methods. 2023 Sep 28;20(10):1593–604. doi: 10.1038/s41592-023-01998-6 (PMC10555838; doi:10.1038/s41592-023-01998-6)
Supplement: Supplementary file 15 — Statistical source data. [file 41592_2023_1998_MOESM15_ESM.xlsx]

## Sheet: Extended Data Fig.2b
		ClDice		ClPrecision		ClRecall		Dice
		Trailmap	D-LMBmap	Trailmap	D-LMBmap	Trailmap	D-LMBmap	Trailmap	D-LMBmap
	Sert-Stanford1	0.816776	0.93297	0.693929	0.952185	0.992473	0.914514	0.709657	0.810314
	Sert-Stanford2	0.749999	0.886184	0.630747	0.931176	0.924856	0.845338	0.569148	0.686759
		ClDice		ClPrecision		ClRecall		Dice
		Trailmap	D-LMBmap	Trailmap	D-LMBmap	Trailmap	D-LMBmap	Trailmap	D-LMBmap
	Sert-NIBS1	0.84986	0.895708	0.969265	0.982049	0.756648	0.823322	0.694552	0.717509
	Sert-NIBS2	0.905119	0.95431	0.965095	0.960569	0.852162	0.948131	0.746915	0.780847
		ClDice		ClPrecision		ClRecall		Dice
		Trailmap	D-LMBmap	Trailmap	D-LMBmap	Trailmap	D-LMBmap	Trailmap	D-LMBmap
	GABA-NIBS1	0.621741	0.904567	0.591666	0.941094	0.655036	0.870947	0.519643	0.65088
	GABA-NIBS2	0.708973	0.833916	0.709852	0.952975	0.708096	0.77333	0.532889	0.575671
		ClDice		ClPrecision		ClRecall		Dice
		Trailmap	D-LMBmap	Trailmap	D-LMBmap	Trailmap	D-LMBmap	Trailmap	D-LMBmap
	DCN-Stanford1	0.759954	0.915698	0.662339	0.876951	0.891317	0.958028	0.68785	0.784271
	DCN-Stanford2	0.734882	0.864035	0.598071	0.803715	0.952851	0.934144	0.625166	0.706137
		ClDice		ClPrecision		ClRecall		Dice
		Trailmap	D-LMBmap	Trailmap	D-LMBmap	Trailmap	D-LMBmap	Trailmap	D-LMBmap
	DOPA-NIBS1	0.799805	0.860318	0.721926	0.86612	0.565877	0.854592	0.565877	0.664201
	DOPA-NIBS2	0.852436	0.969385	0.796656	0.982418	0.707602	0.956694	0.707602	0.850968

## Sheet: Extended Data Fig.2d
ClDice
		TrailMap			D-LMBmap
		Cube1	Cube2	Cube3	Cube1	Cube2	Cube3
	CP	0.930566	0.936979	0.882844	0.977439	0.986963	0.992547
	HPF	0.571586	0.851461	0.786575	0.994796	0.994796	0.959301
	CTX	0.934439	0.789583	0.842215	0.89308	0.875639	0.806714
	CB	0.943925	0.962142	0.865138	0.980408	0.987811	0.994781
	BS	0.858842	0.89351	0.962522	0.983172	0.989731	0.962428
ClPrecision
		TrailMap			D-LMBmap
		Cube1	Cube2	Cube3	Cube1	Cube2	Cube3
	CP	0.998914	0.937053	0.939275	0.99996	0.977594	0.995476
	HPF	0.996481	0.994352	0.994353	0.999107	0.999107	0.997103
	CTX	0.996023	0.99835	0.999133	0.999926	0.999248	0.993423
	CB	0.946881	0.996681	0.975687	0.962587	0.995338	0.992865
	BS	0.98809	0.937199	0.945089	0.999846	0.998254	0.999906
ClRecall
		TrailMap			D-LMBmap
		Cube1	Cube2	Cube3	Cube1	Cube2	Cube3
	CP	0.870973	0.936906	0.83281	0.95591	0.996513	0.989635
	HPF	0.400721	0.744478	0.685365	0.990522	0.990522	0.92426
	CTX	0.880028	0.653027	0.727896	0.806864	0.779246	0.676044
	CB	0.940987	0.929917	0.777091	0.998902	0.980397	0.996704
	BS	0.759495	0.853712	0.98061	0.967045	0.981351	0.927659
Dice
		TrailMap			D-LMBmap
		Cube1	Cube2	Cube3	Cube1	Cube2	Cube3
	CP	0.578182	0.477505	0.439984	0.541198	0.523737	0.570499
	HPF	0.371316	0.553593	0.568645	0.468902	0.468902	0.572173
	CTX	0.541523	0.568549	0.59444	0.581963	0.599499	0.555983
	CB	0.434505	0.508849	0.380352	0.477863	0.506296	0.517887
	BS	0.46868	0.416189	0.452545	0.636689	0.602295	0.567815
