# Supplementary material for: D-LMBmap: a fully automated deep-learning pipeline for whole-brain profiling of neural circuitry
Source: Nat Methods. 2023 Sep 28;20(10):1593–604. doi: 10.1038/s41592-023-01998-6 (PMC10555838; doi:10.1038/s41592-023-01998-6)
Supplement: Supplementary file 16 — Statistical source data. [file 41592_2023_1998_MOESM16_ESM.xlsx]

## Sheet: Extended Data Fig.3b
		ClDice		ClPrecision		ClRecall		Dice
		TrailMap	D-LMBmap	TrailMap	D-LMBmap	TrailMap	D-LMBmap	TrailMap	D-LMBmap
	10%	0.496086	0.732126	0.402496	0.81266	0.818217	0.710235	0.380185	0.55751
	20%	0.744508	0.871821	0.713557	0.907159	0.844297	0.844861	0.577376	0.684461
	30%	0.753189	0.934613	0.934597	0.934432	0.630779	0.937014	0.599577	0.78348
	40%	0.806025	0.914332	0.93778	0.972317	0.737876	0.86641	0.643533	0.727504
	50%	0.877134	0.913252	0.826317	0.957436	0.952948	0.87574	0.730376	0.746796
	60%	0.811258	0.941358	0.714228	0.939086	0.945369	0.945629	0.689734	0.819423
	70%	0.815363	0.92087	0.749726	0.918593	0.946575	0.926831	0.709112	0.784601
	80%	0.746582	0.950432	0.664855	0.920002	0.857684	0.983413	0.657044	0.846926
	90%	0.801554	0.912047	0.678154	0.916901	0.979852	0.907243	0.706329	0.803612
	100%	0.82241	0.935338	0.7015	0.889307	0.99368	0.986393	0.755496	0.861377
