# Supplementary material for: D-LMBmap: a fully automated deep-learning pipeline for whole-brain profiling of neural circuitry
Source: Nat Methods. 2023 Sep 28;20(10):1593–604. doi: 10.1038/s41592-023-01998-6 (PMC10555838; doi:10.1038/s41592-023-01998-6)
Supplement: Supplementary file 17 — Statistical source data. [file 41592_2023_1998_MOESM17_ESM.xlsx]

## Sheet: Extended Data Fig.5a
	SSIM				PSNR				FID
	D-LMBmap	CycleGAN	DSFN	UNIT	D-LMBmap	CycleGAN	DSFN	UNIT	D-LMBmap	CycleGAN	DSFN	UNIT
Brain1	0.94567	0.82619	0.81628	0.83968	76.6826	70.4733	72.5004	72.6238	0.74408	2.24251	2.53738	2.66078
Brain2	0.93609	0.85597	0.83502	0.85842	76.9786	71.6703	73.3277	72.4511	0.71329	2.71058	2.72703	2.85043
Brain3	0.96298	0.85344	0.9139	0.9373	80.2071	71.1855	77.5187	76.6421	0.64331	2.14995	2.12964	2.25304
Brain4	0.94932	0.83332	0.83305	0.84694	77.8924	70.5938	70.5912	75.6458	0.91384	1.61628	2.08592	1.72314
Brain5	0.92531	0.88169	0.88723	0.83836	75.5565	71.1681	71.2486	74.3806	0.8321	1.21312	1.26607	1.37432
Brain6	0.92806	0.82862	0.82583	0.78039	75.3919	71.7381	71.8032	69.5182	0.90244	1.02538	1.29905	5.04709
Brain7	0.94419	0.87626	0.87552	0.8661	78.08	72.1456	72.7277	71.5241	0.6325	1.63994	1.48479	2.4375
Brain8	0.85197	0.82226	0.82213	0.78172	72.8956	71.8975	73.337	72.0259	0.63461	1.8574	1.45054	2.85149
Brain9	0.88128	0.85601	0.83151	0.80627	73.5993	72.3429	72.9537	71.7638	1.30483	3.1246	3.59075	6.5699
Brain10	0.94112	0.84702	0.70385	0.85535	74.924	72.6407	65.6608	71.5378	0.79226	0.88814	1.33661	1.98298
Brain11	0.90397	0.89316	0.89443	0.82111	72.8043	71.644	72.0486	68.0888	1.01551	1.67995	1.2392	4.17049
Brain12	0.94009	0.89811	0.92168	0.87252	73.8698	71.2733	73.7459	72.7397	0.82484	1.25686	1.28566	1.24018
