# Supplementary material for: D-LMBmap: a fully automated deep-learning pipeline for whole-brain profiling of neural circuitry
Source: Nat Methods. 2023 Sep 28;20(10):1593–604. doi: 10.1038/s41592-023-01998-6 (PMC10555838; doi:10.1038/s41592-023-01998-6)
Supplement: Supplementary file 18 — Statistical source data. [file 41592_2023_1998_MOESM18_ESM.xlsx]

## Sheet: Extend Data Fig.7d
	Region-wise median Dice score
	CP				HPF				CTX				CB				BS
	ClearMap	aMAP	mBrainAligner	D-LMBmap	ClearMap	aMAP	mBrainAligner	D-LMBmap	ClearMap	aMAP	mBrainAligner	D-LMBmap	ClearMap	aMAP	mBrainAligner	D-LMBmap	ClearMap	aMAP	mBrainAligner	D-LMBmap
Brain1	0.808	0.870316	0.8057	0.935082	0.8216	0.754951	0.8422	0.929572	0.8726	0.753773	0.8145	0.944871	0.8723	0.779631	0.8778	0.933398	0.8757	0.771503	0.7978	0.916118
Brain2	0.8098	0.87228	0.8074	0.918647	0.8262	0.769302	0.8479	0.920228	0.8653	0.790415	0.8182	0.93711	0.8707	0.808078	0.8805	0.939246	0.8688	0.792523	0.7919	0.912874
Brain3	0.8091	0.819467	0.8141	0.914125	0.8259	0.714788	0.8465	0.922113	0.8648	0.748786	0.8155	0.935608	0.858	0.772316	0.8773	0.929747	0.8528	0.748788	0.7945	0.911797
	Average median Dice score
	ClearMap	aMAP	mBrainAligner	D-LMBmap
CP	0.865767	0.854021	0.794733	0.913596
HPF	0.867	0.746347	0.878533	0.93413
CTX	0.808967	0.764325	0.809067	0.922618
CB	0.867567	0.786675	0.816067	0.939196
BS	0.824567	0.770938	0.845533	0.923971

## Sheet: Sheet2
	Region-wise median Dice score
	CP				HPF				CTX				CB				CBX				BS
	ClearMap	aMAP	mBrainAligner	D-LMBmap	ClearMap	aMAP	mBrainAligner	D-LMBmap	ClearMap	aMAP	mBrainAligner	D-LMBmap	ClearMap	aMAP	mBrainAligner	D-LMBmap	ClearMap	aMAP	mBrainAligner	D-LMBmap	ClearMap	aMAP	mBrainAligner	D-LMBmap
Brain1	0.8603	0.862352	0.8572	0.942208	0.8804	0.75135	0.8542	0.953693	0.84	0.751541	0.804	0.963649	0.9018	0.891385	0.867	0.955712	0.8674	0.816921	0.8328	0.911895	0.8331	0.86378	0.8018	0.930313
Brain2	0.8039	0.704928	0.6552	0.928135	0.819	0.770799	0.5142	0.933423	0.7594	0.725956	0.5289	0.950597	0.879	0.880653	0.4322	0.939794	0.8375	0.820832	0.3697	0.875249	0.8355	0.857642	0.6218	0.916839
Brain3	0.8119	0.83293	0.8226	0.927675	0.8406	0.820327	0.8345	0.941866	0.7992	0.807795	0.7612	0.957285	0.8391	0.8455	0.8061	0.946213	0.7882	0.746351	0.7518	0.894941	0.8379	0.865691	0.7776	0.922886
	Average median Dice score
	ClearMap	aMAP	mBrainAligner	D-LMBmap
CP	0.8355	0.780826	0.733733	0.923346
HPF	0.846667	0.80007	0.701767	0.94724
CTX	0.8289	0.794701	0.7343	0.942994
CB	0.825367	0.761764	0.778333	0.932673
CBX	0.831033	0.862371	0.651433	0.894028
BS	0.799533	0.872512	0.698033	0.957177
