# Supplementary material for: D-LMBmap: a fully automated deep-learning pipeline for whole-brain profiling of neural circuitry
Source: Nat Methods. 2023 Sep 28;20(10):1593–604. doi: 10.1038/s41592-023-01998-6 (PMC10555838; doi:10.1038/s41592-023-01998-6)
Supplement: Supplementary file 19 — Statistical source data. [file 41592_2023_1998_MOESM19_ESM.xlsx]

## Sheet: Extended Data Fig.8c
	Region-wise median Dice score
	act		fr		mtt		IPN		Hb
	D-LMBmap automated registration	D-LMBmap manual registration	D-LMBmap automated registration	D-LMBmap manual registration	D-LMBmap automated registration	D-LMBmap manual registration	D-LMBmap automated registration	D-LMBmap manual registration	D-LMBmap automated registration	D-LMBmap manual registration
Brain1	0.736031	0.822757	0.803866	0.840909	0.653465	0.808989	0.864488	0.942779	0.862983	0.92029
Brain2	0.766638	0.838843	0.7276	0.802111	0.510638	0.817021	0.906103	0.943448	0.842868	0.90767
Brain3	0.73681	0.818372	0.789538	0.794667	0.59596	0.808163	0.819735	0.946502	0.844527	0.899576
Brain4	0.762465	0.82495	0.777411	0.850136	0.636364	0.82906	0.883076	0.942623	0.867084	0.909609
Brain5	0.395842	0.554622	0.754766	0.819338	0.680328	0.819672	0.788646	0.938776	0.844799	0.895292
Brain6	0.745492	0.798387	0.745201	0.807198	0.567164	0.812261	0.853183	0.946502	0.852659	0.904422
Brain7	0.746322	0.855372	0.811822	0.80402	0.602871	0.84375	0.878347	0.954608	0.837391	0.909993
Brain8	0.740453	0.853002	0.78737	0.822622	0.590674	0.833977	0.843584	0.92973	0.85474	0.907275
Brain9	0.727932	0.866521	0.768237	0.864407	0.522523	0.735426	0.825826	0.945205	0.824531	0.887648
	Average median Dice score
	D-LMBmap automated registration	D-LMBmap manual registration
act	0.706443	0.803647
fr	0.773979	0.822823
mtt	0.595554	0.812035
IPN	0.851443	0.943353
Hb	0.847954	0.904642
