# Supplementary material for: D-LMBmap: a fully automated deep-learning pipeline for whole-brain profiling of neural circuitry
Source: Nat Methods. 2023 Sep 28;20(10):1593–604. doi: 10.1038/s41592-023-01998-6 (PMC10555838; doi:10.1038/s41592-023-01998-6)
Supplement: Supplementary file 20 — Statistical source data. [file 41592_2023_1998_MOESM20_ESM.xlsx]

## Sheet: Sheet1
	Distance deviations
	D-LMBmap	aMAP	mBrainAligner	ClearMap
Landmark1	10.9199	12.6638	22.6196	10.1245
Landmark2	13.9655	19.1192	19.4434	17.7912
Landmark3	18.9394	25.5178	24.1776	22.592
Landmark4	16.181	20.2535	16.4088	19.6264
Landmark5	16.1635	22.7858	17.1236	24.9221
Landmark6	15.7812	23.2065	18.2312	26.1278
Landmark7	9.34099	17.8499	22.8037	13.6696
Landmark8	13.6505	16.3251	36.1743	28.5312
Landmark9	13.5515	15.545	20.5673	27.5142
Landmark10	15.7692	16.2359	57.1865	26.6802
Landmark11	19.6016	20.059	28.4596	22.3494
Landmark12	10.6941	14.5726	11.1585	14.8775
Landmark13	12.0846	13.5541	11.2999	14.9975
Landmark14	12.4997	14.6087	15.8259	15.493
Landmark15	11.9741	14.9105	12.2645	14.5814
Landmark16	10.0915	14.2628	11.8611	13.8064
Landmark17	21.6271	23.4144	27.1022	31.2605
Landmark18	17.7503	18.009	20.5885	25.4256
